# Supplementary material for: Propionic Acidemia, Methylmalonic Acidemia, and Cobalamin C Deficiency: Comparison of Untargeted Metabolomic Profiles
Source: Metabolites. 2024 Aug 2;14(8):428. doi: 10.3390/metabo14080428 (PMC11356709; doi:10.3390/metabo14080428)
Supplement: Supplementary file 1 [file metabolites-14-00428-s001.zip]

Archive with 5 entries (5 files):
- Figure S1.pptx
- Figure S2.pptx
- Table S3.xlsx
- Tables S1-S2.pdf
- Tables S4-S6.xlsx
