# Supplementary material for: Propionic Acidemia, Methylmalonic Acidemia, and Cobalamin C Deficiency: Comparison of Untargeted Metabolomic Profiles
Source: Metabolites. 2024 Aug 2;14(8):428. doi: 10.3390/metabo14080428 (PMC11356709; doi:10.3390/metabo14080428)
Supplement: Supplementary file 1 [file metabolites-14-00428-s001.zip › Table S3.xlsx]

## Sheet: Compounds
Table S3. Putative annotations of significantly changed features.
Name	Formula	Annot. DeltaMass [ppm]	Calc. MW	m/z	RT [min]	Reference Ion	Group Area: CblC	Group Area: MMA	Group Area: PA	Area ratio (MMA) / (CblC)	Area ratio (PA) / (CblC)	Area ratio (CblC) / (MMA)	Area ratio (PA) / (MMA)	Area ratio (CblC) / (PA)	Area ratio (MMA) / (PA)	Log2 Fold Change: (MMA) / (CblC)	Log2 Fold Change: (PA) / (CblC)	Log2 Fold Change: (CblC) / (MMA)	Log2 Fold Change: (PA) / (MMA)	Log2 Fold Change: (CblC) / (PA)	Log2 Fold Change: (MMA) / (PA)	P-value: (MMA) / (CblC)	P-value: (PA) / (CblC)	P-value: (CblC) / (MMA)	P-value: (PA) / (MMA)	P-value: (CblC) / (PA)	P-value: (MMA) / (PA)
Glyoxylic acid	C2 H2 O3	0.68	74.0004	72.9932	5.255	[M-H]-1	6.73969e+06	1.23143e+06	1.13471e+06	0.183	0.168	5.473	0.921	5.94	1.085	-2.45	-2.57	2.45	-0.12	2.57	0.12	7.20988e-06	1.85753e-05	7.20988e-06	0.881616	1.85753e-05	0.881616
Propionic acid	C3 H6 O2	0.81	74.0368	73.0296	1.187	[M-H]-1	8.35083e+07	1.79269e+09	6.97839e+06	21.467	0.084	0.047	0.004	11.967	256.891	4.42	-3.58	-4.42	-8.01	3.58	8.01	0.000114096	0.000196227	0.000114096	1.17967e-08	0.000196227	1.17967e-08
Glycine	C2 H5 N O2	1.11	75.0321	74.0248	1.165	[M-H]-1	863046	600513	1.96178e+07	0.696	22.731	1.437	32.668	0.044	0.031	-0.52	4.51	0.52	5.03	-4.51	-5.03	0.436581	0.000114284	0.436581	8.86261e-06	0.000114284	8.86261e-06
Thioacetic acid	C2 H4 O S	-0.36	75.9983	94.0321	6.715	[M+NH4]+1	336790	1.27154e+06	3.36736e+06	3.775	9.998	0.265	2.648	0.1	0.378	1.92	3.32	-1.92	1.41	-3.32	-1.41	0.0254874	2.28161e-05	0.0254874	0.0109072	2.28161e-05	0.0109072
cysteamine	C2 H7 N S	0.89	77.03	76.0227	5.893	[M-H]-1	299730	437993	2.30431e+06	1.461	7.688	0.684	5.261	0.13	0.19	0.55	2.94	-0.55	2.4	-2.94	-2.4	0.995416	0.00606483	0.995416	0.007394	0.00606483	0.007394
4-Aminoimidazole	C3 H5 N3	0.35	83.0484	84.0556	2.844	[M+H]+1	5.13207e+07	6.70706e+06	8.06563e+06	0.131	0.157	7.652	1.203	6.363	0.832	-2.94	-2.67	2.94	0.27	2.67	-0.27	0.00280379	0.00172731	0.00280379	0.973469	0.00172731	0.973469
(Dimethylamino)acetaldehyde	C4 H9 N O	-0.81	87.0683	88.0756	2.518	[M+H]+1	3.1501e+07	9.34032e+07	2.52847e+08	2.965	8.027	0.337	2.707	0.125	0.369	1.57	3	-1.57	1.44	-3	-1.44	0.0386142	8.39663e-07	0.0386142	0.00016202	8.39663e-07	0.00016202
4-Aminobutanal	C4 H9 N O	1.66	87.0686	86.0613	4.764	[M-H]-1	99155.9	85332.2	4.12072e+06	0.861	41.558	1.162	48.29	0.024	0.021	-0.22	5.38	0.22	5.59	-5.38	-5.59	0.98772	5.57576e-05	0.98772	4.09497e-05	5.57576e-05	4.09497e-05
2-Amino-2-sulfanylethanol	C2 H7 N O S	-0.34	93.0248	94.0321	6.721	[M+H]+1	315691	1.2717e+06	3.36525e+06	4.028	10.66	0.248	2.646	0.094	0.378	2.01	3.41	-2.01	1.4	-3.41	-1.4	0.0181603	1.82746e-05	0.0181603	0.0121811	1.82746e-05	0.0121811
Cyanohydroxy butene	C5 H7 N O	0.22	97.0528	98.0601	1.114	[M+H]+1	2.6581e+07	5.69482e+06	9.74908e+06	0.214	0.367	4.668	1.712	2.727	0.584	-2.22	-1.45	2.22	0.78	1.45	-0.78	0.00286914	0.0330092	0.00286914	0.501989	0.0330092	0.501989
1-Methyl-1,2,3,4-tetrahydropyridine	C6 H11 N	0.35	97.0892	98.0965	6.154	[M+H]+1	909482	239382	304213	0.263	0.334	3.799	1.271	2.99	0.787	-1.93	-1.58	1.93	0.35	1.58	-0.35	0.00247054	0.0149813	0.00247054	0.689027	0.0149813	0.689027
Sulfuric acid	H2 O4 S	1.23	97.9675	96.9602	1.524	[M-H]-1	1.44815e+10	3.40906e+09	5.72508e+09	0.235	0.395	4.248	1.679	2.529	0.595	-2.09	-1.34	2.09	0.75	1.34	-0.75	0.000134883	0.00368434	0.000134883	0.303329	0.00368434	0.303329
4-($l^{1}-oxidanylmethyl)oxadiazole	C3 H2 N2 O2	1.72	98.0118	97.0045	3.282	[M-H]-1	3.29689e+07	1.6354e+07	9.66061e+06	0.496	0.293	2.016	0.591	3.413	1.693	-1.01	-1.77	1.01	-0.76	1.77	0.76	0.00335134	0.000387667	0.00335134	0.593602	0.000387667	0.593602
N-Methylpyrrolidone	C5 H9 N O	-0.34	99.0684	100.076	1.914	[M+H]+1	1.91115e+08	4.4561e+07	5.34967e+07	0.233	0.28	4.289	1.201	3.572	0.833	-2.1	-1.84	2.1	0.26	1.84	-0.26	0.00258255	0.00966377	0.00258255	0.818677	0.00966377	0.818677
glutaral	C5 H8 O2	-0.36	100.052	101.06	2.054	[M+H]+1	6.10139e+06	3.60346e+07	5.80039e+07	5.906	9.507	0.169	1.61	0.105	0.621	2.56	3.25	-2.56	0.69	-3.25	-0.69	0.00388327	0.000984184	0.00388327	0.807475	0.000984184	0.807475
Dimethylglycine	C4 H9 N O2	-0.06	103.063	104.071	5.335	[M+H]+1	2.81953e+09	1.35357e+08	7.78174e+07	0.048	0.028	20.83	0.575	36.233	1.739	-4.38	-5.18	4.38	-0.8	5.18	0.8	0.000923324	9.98074e-05	0.000923324	0.564835	9.98074e-05	0.564835
N-Ethylhydrazinecarboxamide	C3 H9 N3 O	-0.11	103.075	104.082	4.157	[M+H]+1	2.35283e+08	7.1865e+06	3.14267e+07	0.031	0.134	32.74	4.373	7.487	0.229	-5.03	-2.9	5.03	2.13	2.9	-2.13	0.00131961	0.0025493	0.00131961	0.95158	0.0025493	0.95158
2-Thioxopropanoic acid	C3 H4 O2 S	-0.57	103.993	105	5.76	[M+H]+1	2.9651e+06	2.80372e+06	4.65345e+07	0.946	15.694	1.058	16.597	0.064	0.06	-0.08	3.97	0.08	4.05	-3.97	-4.05	0.914698	0.000688099	0.914698	0.00166133	0.000688099	0.00166133
2-Hydroxybutyric acid	C4 H8 O3	1.89	104.048	103.04	3.939	[M-H]-1	3.80388e+07	7.59642e+06	1.19975e+07	0.2	0.315	5.007	1.579	3.171	0.633	-2.32	-1.66	2.32	0.66	1.66	-0.66	0.000141074	0.0108267	0.000141074	0.140891	0.0108267	0.140891
Gamma-Hydroxybutyric acid	C4 H8 O3	1.87	104.048	103.04	4.163	[M-H]-1	4.52905e+07	9.0117e+06	1.08243e+07	0.199	0.239	5.026	1.201	4.184	0.833	-2.33	-2.06	2.33	0.26	2.06	-0.26	0.0119867	0.0141808	0.0119867	0.996587	0.0141808	0.996587
6-iminocyclohexa-2,4-dienone	C6 H5 N O	-0.58	107.037	108.044	0.637	[M+H]+1	6.62813e+07	7.63029e+06	9.6586e+06	0.115	0.146	8.687	1.266	6.862	0.79	-3.12	-2.78	3.12	0.34	2.78	-0.34	0.00271265	0.0200742	0.00271265	0.630704	0.0200742	0.630704
Thiosulfuric acid	H2 O3 S2	1.5	113.945	112.937	7.034	[M-H]-1	5.6976e+08	3.26126e+07	3.17326e+07	0.057	0.056	17.471	0.973	17.955	1.028	-4.13	-4.17	4.13	-0.04	4.17	0.04	0.0123852	0.00326045	0.0123852	0.813737	0.00326045	0.813737
2-Methyl-4-pentenoic acid	C6 H10 O2	2.23	114.068	113.061	1.492	[M-H]-1	257870	652150	1.39504e+06	2.529	5.41	0.395	2.139	0.185	0.467	1.34	2.44	-1.34	1.1	-2.44	-1.1	0.00278388	3.5031e-05	0.00278388	0.13026	3.5031e-05	0.13026
4-Amino-2-methyl-1,2,5-oxadiazol-3(2H)-one	C3 H5 N3 O2	1.27	115.038	114.031	3.282	[M-H]-1	5.44619e+07	2.70942e+07	1.70889e+07	0.497	0.314	2.01	0.631	3.187	1.585	-1.01	-1.67	1.01	-0.66	1.67	0.66	0.00398994	0.000431734	0.00398994	0.575438	0.000431734	0.575438
Fumaric acid	C4 H4 O4	1.84	116.011	115.004	0.953	[M-H]-1	5.03401e+06	1.53543e+07	3.02177e+07	3.05	6.003	0.328	1.968	0.167	0.508	1.61	2.59	-1.61	0.98	-2.59	-0.98	0.0424381	0.00084602	0.0424381	0.190435	0.00084602	0.190435
L-Valine	C5 H11 N O2	0.21	117.079	116.072	5.429	[M-H]-1	2.668e+07	7.02466e+06	1.10712e+07	0.263	0.415	3.798	1.576	2.41	0.634	-1.93	-1.27	1.93	0.66	1.27	-0.66	1.80076e-07	4.18226e-05	1.80076e-07	0.0235232	4.18226e-05	0.0235232
2-Isopropylhydrazinecarboxamide	C4 H11 N3 O	1.14	117.09	118.097	3.671	[M+H]+1	1.03504e+06	235993	178522	0.228	0.172	4.386	0.756	5.798	1.322	-2.13	-2.54	2.13	-0.4	2.54	0.4	0.000286643	1.48896e-05	0.000286643	0.349278	1.48896e-05	0.349278
Methylmalonic acid	C4 H6 O4	1.86	118.027	117.02	1.187	[M-H]-1	1.83083e+08	2.892e+09	9.53512e+06	15.796	0.052	0.063	0.003	19.201	303.3	3.98	-4.26	-3.98	-8.24	4.26	8.24	0.000278419	1.28058e-05	0.000278419	3.20989e-09	1.28058e-05	3.20989e-09
Threonine	C4 H9 N O3	-0.19	119.058	120.065	5.398	[M+H]+1	1.32841e+08	1.59356e+06	3.65204e+06	0.012	0.027	83.361	2.292	36.374	0.436	-6.38	-5.18	6.38	1.2	5.18	-1.2	0.000443911	0.000593627	0.000443911	0.990162	0.000593627	0.990162
2-methylglyceric acid	C4 H8 O4	0.54	120.042	119.035	5.257	[M-H]-1	8.3347e+08	1.30231e+08	1.94186e+08	0.156	0.233	6.4	1.491	4.292	0.671	-2.68	-2.1	2.68	0.58	2.1	-0.58	8.39063e-07	0.000102359	8.39063e-07	0.0594378	0.000102359	0.0594378
3-Deoxytetronic acid	C4 H8 O4	0.7	120.042	119.035	5.404	[M-H]-1	2.77966e+08	1.04465e+08	9.20742e+07	0.376	0.331	2.661	0.881	3.019	1.135	-1.41	-1.59	1.41	-0.18	1.59	0.18	0.00186966	0.000268317	0.00186966	0.651834	0.000268317	0.651834
L-(+)-Cysteine	C3 H7 N O2 S	1.35	121.02	120.013	7.76	[M-H]-1	1.22478e+07	2.13763e+06	3.46754e+06	0.175	0.283	5.73	1.622	3.532	0.616	-2.52	-1.82	2.52	0.7	1.82	-0.7	0.00746259	0.0161955	0.00746259	0.930834	0.0161955	0.930834
(2S)-3-Hydroxy-2-sulfanylpropanoic acid	C3 H6 O3 S	1.45	122.004	120.997	6.25	[M-H]-1	2.78783e+06	392567	359576	0.141	0.129	7.102	0.916	7.753	1.092	-2.83	-2.95	2.83	-0.13	2.95	0.13	0.000431237	0.00915123	0.000431237	0.361603	0.00915123	0.361603
Picolinate	C6 H5 N O2	1.4	123.032	122.025	5.954	[M-H]-1	1.04725e+06	1.00566e+06	3.96955e+06	0.96	3.79	1.041	3.947	0.264	0.253	-0.06	1.92	0.06	1.98	-1.92	-1.98	0.790598	0.000299061	0.790598	7.41992e-05	0.000299061	7.41992e-05
3-Ethyl-1H-pyrazole-4-carbaldehyde	C6 H8 N2 O	-3.73	124.063	125.071	6.647	[M+H]+1	4.04295e+07	1.20966e+07	1.22753e+07	0.299	0.304	3.342	1.015	3.294	0.985	-1.74	-1.72	1.74	0.02	1.72	-0.02	0.0304531	0.00853371	0.0304531	0.820956	0.00853371	0.820956
Taurine	C2 H7 N O3 S	-0.76	125.015	126.022	2.529	[M+H]+1	2.00737e+06	2.99738e+06	1.50658e+07	1.493	7.505	0.67	5.026	0.133	0.199	0.58	2.91	-0.58	2.33	-2.91	-2.33	0.803289	0.000451332	0.803289	0.00180195	0.000451332	0.00180195
Propionylglycine	C5 H9 N O3	0.39	131.058	130.051	4.763	[M-H]-1	6.75817e+06	1.0071e+07	6.00242e+08	1.49	88.817	0.671	59.601	0.011	0.017	0.58	6.47	-0.58	5.9	-6.47	-5.9	0.554946	4.00197e-06	0.554946	3.17598e-05	4.00197e-06	3.17598e-05
(S)-N-Acetylalanine	C5 H9 N O3	0.68	131.058	130.051	5.033	[M-H]-1	5.32479e+06	9.74084e+06	2.15355e+07	1.829	4.044	0.547	2.211	0.247	0.452	0.87	2.02	-0.87	1.14	-2.02	-1.14	0.424553	0.00173146	0.424553	0.0272753	0.00173146	0.0272753
D-Isoleucine	C6 H13 N O2	-0.92	131.095	132.102	2.365	[M+H]+1	7.80646e+08	3.27486e+07	1.56841e+07	0.042	0.02	23.837	0.479	49.773	2.088	-4.58	-5.64	4.58	-1.06	5.64	1.06	0.00263506	0.0003601	0.00263506	0.639707	0.0003601	0.639707
THTC	C5 H8 O2 S	-1.15	132.024	133.032	5.759	[M+H]+1	8.32942e+06	7.43703e+06	1.13001e+08	0.893	13.566	1.12	15.194	0.074	0.066	-0.16	3.76	0.16	3.93	-3.76	-3.93	0.943405	0.000971933	0.943405	0.00198285	0.000971933	0.00198285
L-thioproline	C4 H7 N O2 S	-0.08	133.02	134.027	7.515	[M+H]+1	3.1253e+07	324245	689089	0.01	0.022	96.387	2.125	45.354	0.471	-6.59	-5.5	6.59	1.09	5.5	-1.09	8.07865e-10	1.04271e-07	8.07865e-10	0.00990353	1.04271e-07	0.00990353
L-(+)-Aspartic acid	C4 H7 N O4	1.53	133.038	132.03	5.645	[M-H]-1	1.30702e+07	6.47281e+06	6.24662e+06	0.495	0.478	2.019	0.965	2.092	1.036	-1.01	-1.07	1.01	-0.05	1.07	0.05	0.00727237	0.00273804	0.00727237	0.896015	0.00273804	0.896015
N,N-Dimethyl-D-serine	C5 H11 N O3	-0.38	133.074	134.081	3.704	[M+H]+1	9.4256e+06	1.14726e+06	923455	0.122	0.098	8.216	0.805	10.207	1.242	-3.04	-3.35	3.04	-0.31	3.35	0.31	0.0158505	0.000279729	0.0158505	0.179728	0.000279729	0.179728
4-(Dimethylamino)-1,3-butanediol	C6 H15 N O2	4.98	133.111	330.238	5.706	[2M+ACN+Na]+1	605649	1.66628e+06	2.18394e+07	2.751	36.06	0.363	13.107	0.028	0.076	1.46	5.17	-1.46	3.71	-5.17	-3.71	0.512915	2.78385e-06	0.512915	2.48183e-05	2.78385e-06	2.48183e-05
3,4-Thienodinitrile	C6 H2 N2 S	11.05	133.995	135.003	5.17	[M+H]+1	1.28776e+07	8.21621e+06	1.0749e+08	0.638	8.347	1.567	13.083	0.12	0.076	-0.65	3.06	0.65	3.71	-3.06	-3.71	0.0585342	0.000628991	0.0585342	3.94378e-06	0.000628991	3.94378e-06
2-Oxo-4-sulfanylbutanoic acid	C4 H6 O3 S	1.26	134.004	132.997	6.579	[M-H]-1	930629	84762.6	87721.4	0.091	0.094	10.979	1.035	10.609	0.966	-3.46	-3.41	3.46	0.05	3.41	-0.05	7.53188e-06	1.519e-05	7.53188e-06	0.932561	1.519e-05	0.932561
(±)-Malic Acid	C4 H6 O5	1.49	134.022	133.014	0.954	[M-H]-1	1.96983e+07	1.24787e+08	2.57763e+08	6.335	13.086	0.158	2.066	0.076	0.484	2.66	3.71	-2.66	1.05	-3.71	-1.05	0.0166458	0.000432109	0.0166458	0.240003	0.000432109	0.240003
Homocysteine	C4 H9 N O2 S	0.7	135.035	136.043	7.074	[M+H]+1	2.59693e+07	696876	669023	0.027	0.026	37.265	0.96	38.817	1.042	-5.22	-5.28	5.22	-0.06	5.28	0.06	3.01482e-05	1.57548e-05	3.01482e-05	0.94451	1.57548e-05	0.94451
2-Hydroxy-3-sulfanylbutanoic acid	C4 H8 O3 S	1.8	136.02	135.012	6.502	[M-H]-1	4.54214e+06	394546	195891	0.087	0.043	11.512	0.496	23.187	2.014	-3.53	-4.54	3.53	-1.01	4.54	1.01	0.00125096	0.000248781	0.00125096	0.740873	0.000248781	0.740873
L-Threonic acid	C4 H8 O5	-0.02	136.037	135.03	6.585	[M-H]-1	4.67102e+08	1.25499e+08	1.44102e+08	0.269	0.309	3.722	1.148	3.241	0.871	-1.9	-1.7	1.9	0.2	1.7	-0.2	0.0226734	0.00742297	0.0226734	0.860796	0.00742297	0.860796
2-Aminonicotinic acid	C6 H6 N2 O2	-0.88	138.043	139.05	1.748	[M+H]+1	8.74305e+07	5.75204e+07	3.86956e+08	0.658	4.426	1.52	6.727	0.226	0.149	-0.6	2.15	0.6	2.75	-2.15	-2.75	0.69506	0.0188611	0.69506	0.00320554	0.0188611	0.00320554
3-Methylenenorleucine	C7 H13 N O2	0.38	143.095	144.102	4.874	[M+H]+1	7.07967e+08	1.26731e+08	1.2203e+08	0.179	0.172	5.586	0.963	5.802	1.039	-2.48	-2.54	2.48	-0.05	2.54	0.05	0.03735	0.0300598	0.03735	0.993786	0.0300598	0.993786
3-Methylglutaconic acid	C6 H8 O4	0.27	144.042	143.035	5.679	[M-H]-1	3.40082e+07	4.14409e+07	2.30155e+08	1.219	6.768	0.821	5.554	0.148	0.18	0.29	2.76	-0.29	2.47	-2.76	-2.47	0.943792	0.0206118	0.943792	0.0402075	0.0206118	0.0402075
2-Acetamidobutanoic acid	C6 H11 N O3	0.45	145.074	144.067	6.004	[M-H]-1	4.32533e+06	2.17957e+06	3.87887e+07	0.504	8.968	1.984	17.796	0.112	0.056	-0.99	3.16	0.99	4.15	-3.16	-4.15	0.996177	0.00122525	0.996177	0.00147062	0.00122525	0.00147062
Butyrylglycine	C6 H11 N O3	0.97	145.074	144.067	4.113	[M-H]-1	1.05905e+07	6.14887e+06	6.82702e+07	0.581	6.446	1.722	11.103	0.155	0.09	-0.78	2.69	0.78	3.47	-2.69	-3.47	0.176904	0.00272469	0.176904	4.93938e-05	0.00272469	4.93938e-05
phenylpropiolic acid	C9 H6 O2	-0.77	146.037	147.044	3.703	[M+H]+1	1.44237e+07	2.08062e+06	1.62048e+08	0.144	11.235	6.932	77.885	0.089	0.013	-2.79	3.49	2.79	6.28	-3.49	-6.28	0.0429066	0.112303	0.0429066	0.000441983	0.112303	0.000441983
Lysine	C6 H14 N2 O2	0.01	146.106	147.113	6.162	[M+H]+1	1.56119e+06	373565	522266	0.239	0.335	4.179	1.398	2.989	0.715	-2.06	-1.58	2.06	0.48	1.58	-0.48	0.00489289	0.0704371	0.00489289	0.424646	0.0704371	0.424646
Isatin	C8 H5 N O2	1.46	147.032	146.025	2.891	[M-H]-1	2.37024e+07	7.67426e+06	7.66119e+06	0.324	0.323	3.089	0.998	3.094	1.002	-1.63	-1.63	1.63	0	1.63	0	0.0435056	0.0292741	0.0435056	0.979305	0.0292741	0.979305
5-Methoxybenzimidazole	C8 H8 N2 O	-0.35	148.064	149.071	0.636	[M+H]+1	5.98884e+07	7.75555e+06	6.99353e+06	0.129	0.117	7.722	0.902	8.563	1.109	-2.95	-3.1	2.95	-0.15	3.1	0.15	0.00668097	0.00408892	0.00668097	0.972431	0.00408892	0.972431
L-(-)-methionine	C5 H11 N O2 S	-2.35	149.051	150.058	5.761	[M+H]+1	1.70285e+06	1.48407e+06	2.35944e+07	0.872	13.856	1.147	15.898	0.072	0.063	-0.2	3.79	0.2	3.99	-3.79	-3.99	0.921811	0.00263916	0.921811	0.00612237	0.00263916	0.00612237
2-Hydroxy-4-(methylthio)butanoic acid	C5 H10 O3 S	0.25	150.035	151.042	1.28	[M+H]+1	1.75478e+06	154874	282421	0.088	0.161	11.33	1.824	6.213	0.548	-3.5	-2.64	3.5	0.87	2.64	-0.87	0.000465387	0.00342051	0.000465387	0.639387	0.00342051	0.639387
1,2,3,6-Tetrahydrophthalimide	C8 H9 N O2	-0.28	151.063	152.071	3.7	[M+H]+1	1.46957e+07	1.32138e+07	2.98699e+07	0.899	2.033	1.112	2.261	0.492	0.442	-0.15	1.02	0.15	1.18	-1.02	-1.18	0.938157	0.000181767	0.938157	8.84336e-05	0.000181767	8.84336e-05
3,4,5,7-Tetrahydro-1H-purine-2,6-dione	C5 H6 N4 O2	0.69	154.049	153.042	6.349	[M-H]-1	2.79501e+06	980421	1.36929e+07	0.351	4.899	2.851	13.966	0.204	0.072	-1.51	2.29	1.51	3.8	-2.29	-3.8	0.362228	0.0270784	0.362228	0.00132059	0.0270784	0.00132059
(2R)-3-sulfopropanediol	C3 H8 O5 S	0.86	156.009	155.002	5.072	[M-H]-1	1.93213e+06	1.02724e+06	1.0676e+07	0.532	5.525	1.881	10.393	0.181	0.096	-0.91	2.47	0.91	3.38	-2.47	-3.38	0.529919	0.0393567	0.529919	0.00384768	0.0393567	0.00384768
Tiglylglycine	C7 H11 N O3	-0.24	157.074	158.081	3.519	[M+H]+1	1.06031e+06	759813	1.57672e+07	0.717	14.87	1.395	20.751	0.067	0.048	-0.48	3.89	0.48	4.38	-3.89	-4.38	0.944197	2.67317e-05	0.944197	5.17978e-05	2.67317e-05	5.17978e-05
Ethyl acetonoxalate	C7 H10 O4	-2.01	158.058	159.065	4.842	[M+H]+1	2.69368e+07	4.70183e+08	4.55093e+08	17.455	16.895	0.057	0.968	0.059	1.033	4.13	4.08	-4.13	-0.05	-4.08	0.05	0.000189756	0.000128182	0.000189756	0.981379	0.000128182	0.981379
2-[(Dimethylamino)methyl]malonamide	C6 H13 N3 O2	-1.67	159.101	160.108	5.567	[M+H]+1	4.22143e+08	2.12879e+07	8.16268e+07	0.05	0.193	19.83	3.834	5.172	0.261	-4.31	-2.37	4.31	1.94	2.37	-1.94	1.16722e-05	0.0129374	1.16722e-05	0.01058	0.0129374	0.01058
2-Aminocaprylic acid	C8 H17 N O2	0.4	159.126	158.119	5.012	[M-H]-1	70759.3	424505	1.16049e+06	5.999	16.401	0.167	2.734	0.061	0.366	2.58	4.04	-2.58	1.45	-4.04	-1.45	0.000315741	3.23191e-05	0.000315741	0.534782	3.23191e-05	0.534782
5-Oxo-5,7-dihydrofuro[3,4-b]pyridine-2-carbaldehyde	C8 H5 N O3	1.44	163.027	162.02	3.59	[M-H]-1	5.30559e+06	471735	565485	0.089	0.107	11.247	1.199	9.382	0.834	-3.49	-3.23	3.49	0.26	3.23	-0.26	0.00169978	0.00454855	0.00169978	0.895221	0.00454855	0.895221
3-(Dimethylamino)-1-(2-furyl)prop-2-en-1-one	C9 H11 N O2	-16.81	165.076	166.083	6.427	[M+H]+1	3.20074e+06	7.86402e+06	1.13896e+07	2.457	3.558	0.407	1.448	0.281	0.69	1.3	1.83	-1.3	0.53	-1.83	-0.53	0.0108438	0.00457812	0.0108438	0.91682	0.00457812	0.91682
1-Deoxy-L-mannitol	C6 H14 O5	0.76	166.084	165.077	3.038	[M-H]-1	1.67908e+06	1.43861e+07	8.85143e+06	8.568	5.272	0.117	0.615	0.19	1.625	3.1	2.4	-3.1	-0.7	-2.4	0.7	0.0255603	0.0267998	0.0255603	0.999712	0.0267998	0.999712
2,3-dihydrodipicolinic acid	C7 H7 N O4	-1.14	169.037	170.045	3.674	[M+H]+1	7.87723e+06	966529	2.26885e+06	0.123	0.288	8.15	2.347	3.472	0.426	-3.03	-1.8	3.03	1.23	1.8	-1.23	0.0010956	0.0301658	0.0010956	0.297935	0.0301658	0.297935
2-Aminobutyl hydrogen sulfate	C4 H11 N O4 S	1	169.041	168.034	2.841	[M-H]-1	5.02382e+07	2.4085e+06	2.27648e+06	0.048	0.045	20.859	0.945	22.068	1.058	-4.38	-4.46	4.38	-0.08	4.46	0.08	0.00244932	0.00645026	0.00244932	0.897947	0.00645026	0.897947
3-Methylhistidine	C7 H11 N3 O2	-1.07	169.085	170.092	2.558	[M+H]+1	3.06005e+08	1.12052e+08	8.38761e+07	0.366	0.274	2.731	0.749	3.648	1.336	-1.45	-1.87	1.45	-0.42	1.87	0.42	0.00373818	0.0130909	0.00373818	0.833092	0.0130909	0.833092
Glycerone phosphate	C3 H7 O6 P	1.03	169.998	168.991	6.98	[M-H]-1	9.99493e+06	69603.8	69029.7	0.007	0.007	143.597	0.992	144.792	1.008	-7.17	-7.18	7.17	-0.01	7.18	0.01	0.0058181	0.00529868	0.0058181	0.998983	0.00529868	0.998983
2-ethyladipic acid	C8 H14 O4	1.05	174.089	173.082	3.773	[M-H]-1	1.91493e+07	5.10567e+07	1.07988e+08	2.666	5.639	0.375	2.115	0.177	0.473	1.41	2.5	-1.41	1.08	-2.5	-1.08	0.0380875	0.000122019	0.0380875	0.0395331	0.000122019	0.0395331
Suberic acid	C8 H14 O4	1.05	174.089	173.082	3.773	[M-H]-1	1.91493e+07	5.10567e+07	1.07988e+08	2.666	5.639	0.375	2.115	0.177	0.473	1.41	2.5	-1.41	1.08	-2.5	-1.08	0.0380875	0.000122019	0.0380875	0.0395331	0.000122019	0.0395331
DL-Arginine	C6 H14 N4 O2	-0.65	174.112	175.119	4.776	[M+H]+1	2.02703e+06	365689	362077	0.18	0.179	5.543	0.99	5.598	1.01	-2.47	-2.48	2.47	-0.01	2.48	0.01	0.0146467	0.00430458	0.0146467	0.83921	0.00430458	0.83921
Guanidinosuccinic acid	C5 H9 N3 O4	-0.56	175.059	176.066	6.67	[M+H]+1	7.59154e+08	8.36363e+07	1.27098e+08	0.11	0.167	9.077	1.52	5.973	0.658	-3.18	-2.58	3.18	0.6	2.58	-0.6	0.0395917	0.0369191	0.0395917	0.999343	0.0369191	0.999343
APM, 2-aminoheptanedioic acid	C7 H13 N O4	-0.94	175.084	176.092	4.514	[M+H]+1	134300	300841	2.29992e+06	2.24	17.125	0.446	7.645	0.058	0.131	1.16	4.1	-1.16	2.93	-4.1	-2.93	0.0573558	6.72577e-05	0.0573558	0.0142885	6.72577e-05	0.0142885
Calystegine B2	C7 H13 N O4	-0.09	175.084	176.092	6.767	[M+H]+1	4.59815e+07	9.06752e+06	9.97903e+06	0.197	0.217	5.071	1.101	4.608	0.909	-2.34	-2.2	2.34	0.14	2.2	-0.14	0.0251636	0.00739623	0.0251636	0.834742	0.00739623	0.834742
Arginic acid	C6 H13 N3 O3	-0.3	175.096	176.103	6.488	[M+H]+1	6.88276e+07	6.87613e+06	7.70711e+06	0.1	0.112	10.01	1.121	8.93	0.892	-3.32	-3.16	3.32	0.16	3.16	-0.16	0.000667468	0.0045639	0.000667468	0.660166	0.0045639	0.660166
DL-Citrulline	C6 H13 N3 O3	1.2	175.096	174.089	0.868	[M-H]-1	2.19716e+06	564980	942595	0.257	0.429	3.889	1.668	2.331	0.599	-1.96	-1.22	1.96	0.74	1.22	-0.74	0.00142871	0.056062	0.00142871	0.22381	0.056062	0.22381
Ethyl O-isopropyl-L-serinate	C8 H17 N O3	0.19	175.121	176.128	6.773	[M+H]+1	3.71453e+07	6.74295e+06	3.46455e+06	0.182	0.093	5.509	0.514	10.722	1.946	-2.46	-3.42	2.46	-0.96	3.42	0.96	0.000116279	4.17536e-06	0.000116279	0.249165	4.17536e-06	0.249165
{[(2S)-2-Methyl-3-sulfanylpropanoyl]oxy}acetic acid	C6 H10 O4 S	0.9	178.03	177.023	3.562	[M-H]-1	7.97649e+08	1.92356e+08	2.54348e+08	0.241	0.319	4.147	1.322	3.136	0.756	-2.05	-1.65	2.05	0.4	1.65	-0.4	0.00982376	0.0402769	0.00982376	0.781436	0.0402769	0.781436
7-Aminomethyl-7-deazaguanine	C7 H9 N5 O	3.33	179.081	180.088	7.091	[M+H]+1	1.42722e+08	465402	218596	0.003	0.002	306.664	0.47	652.903	2.129	-8.26	-9.35	8.26	-1.09	9.35	1.09	0.0171	0.0320988	0.0171	0.950979	0.0320988	0.950979
Ethyl N-methylanthranilate	C10 H13 N O2	-0.57	179.095	180.102	1.51	[M+H]+1	9.98909e+06	4.05359e+06	3.44228e+06	0.406	0.345	2.464	0.849	2.902	1.178	-1.3	-1.54	1.3	-0.24	1.54	0.24	0.0170601	0.00734604	0.0170601	0.918697	0.00734604	0.918697
5-Amino-4-oxo-2-pentanesulfonic acid	C5 H11 N O4 S	0.93	181.041	180.034	1.731	[M-H]-1	4.34852e+06	8.19855e+06	2.35857e+07	1.885	5.424	0.53	2.877	0.184	0.348	0.91	2.44	-0.91	1.52	-2.44	-1.52	0.331741	0.000142502	0.331741	0.00340278	0.000142502	0.00340278
5-guanidino-3-methyl-2-oxopentanoic acid	C7 H13 N3 O3	-1.48	187.095	188.103	0.786	[M+H]+1	162237	92011.4	7.24885e+06	0.567	44.681	1.763	78.782	0.022	0.013	-0.82	5.48	0.82	6.3	-5.48	-6.3	0.96167	0.010518	0.96167	0.00590945	0.010518	0.00590945
3-Hydroxy-2-methylbenzenesulfonic acid	C7 H8 O4 S	0.92	188.014	187.007	4.359	[M-H]-1	3.73947e+06	319274	180465	0.085	0.048	11.712	0.565	20.721	1.769	-3.55	-4.37	3.55	-0.82	4.37	0.82	0.0106466	0.0104614	0.0106466	0.999963	0.0104614	0.999963
Hydroxy(phenyl)sulfamic acid	C6 H7 N O4 S	1.8	189.01	188.003	1.097	[M-H]-1	6.93775e+06	231928	237009	0.033	0.034	29.913	1.022	29.272	0.979	-4.9	-4.87	4.9	0.03	4.87	-0.03	0.00071565	0.0124303	0.00071565	0.408058	0.0124303	0.408058
N-Propionylaspartic acid	C7 H11 N O5	0.53	189.064	188.057	6.006	[M-H]-1	1.18833e+07	5.50526e+06	3.45996e+08	0.463	29.116	2.159	62.848	0.034	0.016	-1.11	4.86	1.11	5.97	-4.86	-5.97	0.969122	0.000550453	0.969122	0.000925947	0.000550453	0.000925947
Avenalumic acid	C11 H10 O3	-0.69	190.063	191.07	0.455	[M+H]+1	5.83447e+06	435184	720699	0.075	0.124	13.407	1.656	8.096	0.604	-3.74	-3.02	3.74	0.73	3.02	-0.73	0.00198843	0.0131134	0.00198843	0.666902	0.0131134	0.666902
4,6-Dihydroxy-3-pyridinesulfonic acid	C5 H5 N O5 S	1.55	190.989	189.982	2	[M-H]-1	2.50256e+07	1.24431e+06	4.51479e+06	0.05	0.18	20.112	3.628	5.543	0.276	-4.33	-2.47	4.33	1.86	2.47	-1.86	0.00442896	0.0188698	0.00442896	0.781572	0.0188698	0.781572
5-Sulfo-2-furoic acid	C5 H4 O6 S	1.68	191.973	190.966	1.784	[M-H]-1	2.22169e+07	4.2505e+06	5.38503e+06	0.191	0.242	5.227	1.267	4.126	0.789	-2.39	-2.04	2.39	0.34	2.04	-0.34	0.0100175	0.0333264	0.0100175	0.83687	0.0333264	0.83687
Citric acid	C6 H8 O7	0.18	192.027	191.02	7.471	[M-H]-1	7.57093e+09	2.17037e+09	2.84578e+09	0.287	0.376	3.488	1.311	2.66	0.763	-1.8	-1.41	1.8	0.39	1.41	-0.39	0.0173072	0.0160381	0.0173072	0.999286	0.0160381	0.999286
Glucuronamide	C6 H11 N O6	1.25	193.059	192.052	5.932	[M-H]-1	81856.5	66018.5	481634	0.807	5.884	1.24	7.295	0.17	0.137	-0.31	2.56	0.31	2.87	-2.56	-2.87	0.933582	0.0111699	0.933582	0.00519469	0.0111699	0.00519469
2,3-Dihydroxypropanoic 2-sulfanylpropanoic anhydride	C6 H10 O5 S	0.28	194.025	193.018	5.682	[M-H]-1	2.02973e+07	6.19951e+06	1.64994e+06	0.305	0.081	3.274	0.266	12.302	3.757	-1.71	-3.62	1.71	-1.91	3.62	1.91	0.000145583	2.30186e-07	0.000145583	0.00901081	2.30186e-07	0.00901081
(2E)-3-(2,4,5-Trihydroxyphenyl)acrylic acid	C9 H8 O5	0.88	196.037	195.03	3.867	[M-H]-1	573546	2.42894e+06	6.59694e+06	4.235	11.502	0.236	2.716	0.087	0.368	2.08	3.52	-2.08	1.44	-3.52	-1.44	0.0248971	0.000299898	0.0248971	0.131171	0.000299898	0.131171
1-[1-(4-Amino-1,2,5-oxadiazol-3-yl)-1H-1,2,3-triazol-4-yl]ethanol	C6 H8 N6 O2	3.13	196.071	195.064	3.773	[M-H]-1	804724	2.2401e+06	5.49274e+06	2.784	6.826	0.359	2.452	0.147	0.408	1.48	2.77	-1.48	1.29	-2.77	-1.29	0.0193204	7.02128e-05	0.0193204	0.045051	7.02128e-05	0.045051
Hexyl 2-furoate	C11 H16 O3	-0.32	196.11	197.117	3.356	[M+H]+1	2.09808e+06	3.91742e+06	1.15602e+07	1.867	5.51	0.536	2.951	0.181	0.339	0.9	2.46	-0.9	1.56	-2.46	-1.56	0.256859	4.51248e-05	0.256859	0.00148932	4.51248e-05	0.00148932
(5S)-4-Amino-1-methyl-5-(1,2,3-thiadiazol-4-yl)-1,5-dihydro-2H-imidazol-2-one	C6 H7 N5 O S	-0.79	197.037	198.044	2.053	[M+H]+1	6.7235e+06	694670	844122	0.103	0.126	9.679	1.215	7.965	0.823	-3.27	-2.99	3.27	0.28	2.99	-0.28	0.0332629	0.0416316	0.0332629	0.993272	0.0416316	0.993272
N-[6-(Methoxymethyl)-4-pyrimidinyl]glycine	C8 H11 N3 O3	-0.04	197.08	198.087	4.508	[M+H]+1	3.22518e+06	680093	358452	0.211	0.111	4.742	0.527	8.997	1.897	-2.25	-3.17	2.25	-0.92	3.17	0.92	0.000810415	0.00194324	0.000810415	0.916121	0.00194324	0.916121
AAMU	C7 H10 N4 O3	-0.01	198.075	199.083	6.141	[M+H]+1	1.4918e+06	187906	257253	0.126	0.172	7.939	1.369	5.799	0.73	-2.99	-2.54	2.99	0.45	2.54	-0.45	0.00350283	0.0145756	0.00350283	0.789819	0.0145756	0.789819
Isoleucylalanine	C9 H18 N2 O3	-0.85	202.132	203.139	6.151	[M+H]+1	2.34622e+08	1.53817e+07	6.90363e+07	0.066	0.294	15.253	4.488	3.399	0.223	-3.93	-1.76	3.93	2.17	1.76	-2.17	0.00308898	0.0334232	0.00308898	0.518151	0.0334232	0.518151
ala-ile	C9 H18 N2 O3	0.58	202.132	201.125	7.438	[M-H]-1	4.41348e+06	1.25715e+06	1.47878e+06	0.285	0.335	3.511	1.176	2.985	0.85	-1.81	-1.58	1.81	0.23	1.58	-0.23	0.000974866	0.00482405	0.000974866	0.748907	0.00482405	0.748907
Alanylleucine	C9 H18 N2 O3	1.02	202.132	201.125	4.606	[M-H]-1	258312	1.97267e+06	2.59323e+06	7.637	10.039	0.131	1.315	0.1	0.761	2.93	3.33	-2.93	0.39	-3.33	-0.39	0.000881322	5.38926e-05	0.000881322	0.408122	5.38926e-05	0.408122
Acetylcarnitine	C9 H17 N O4	0.65	203.116	202.109	5.018	[M-H]-1	89104.7	354515	658707	3.979	7.393	0.251	1.858	0.135	0.538	1.99	2.89	-1.99	0.89	-2.89	-0.89	0.00393835	0.000597541	0.00393835	0.670274	0.000597541	0.670274
(2Z)-2-Acetoxy-3-(acetylsulfanyl)acrylic acid	C7 H8 O5 S	1.16	204.009	203.002	1.498	[M-H]-1	1.72151e+08	1.38801e+07	1.14418e+07	0.081	0.066	12.403	0.824	15.046	1.213	-3.63	-3.91	3.63	-0.28	3.91	0.28	0.00969858	0.0224891	0.00969858	0.91756	0.0224891	0.91756
2-Amino-4,5-dihydroxybenzenesulfonic acid	C6 H7 N O5 S	0.26	205.005	203.997	1.099	[M-H]-1	1.45092e+07	569027	711543	0.039	0.049	25.498	1.25	20.391	0.8	-4.67	-4.35	4.67	0.32	4.35	-0.32	0.000371176	0.00299804	0.000371176	0.612326	0.00299804	0.612326
5-Amino-2-hydroxyphenyl hydrogen sulfate	C6 H7 N O5 S	0.26	205.005	203.997	0.53	[M-H]-1	8.4569e+07	5.12638e+06	9.25122e+06	0.061	0.109	16.497	1.805	9.141	0.554	-4.04	-3.19	4.04	0.85	3.19	-0.85	0.0169187	0.0272416	0.0169187	0.97187	0.0272416	0.97187
N,N-Diacetyl-L-cysteine	C7 H11 N O4 S	0.69	205.041	204.034	1.242	[M-H]-1	1.13322e+07	1.58047e+06	3.19988e+06	0.139	0.282	7.17	2.025	3.541	0.494	-2.84	-1.82	2.84	1.02	1.82	-1.02	0.000709434	0.00427484	0.000709434	0.6953	0.00427484	0.6953
2-methylcitric acid	C7 H10 O7	0.37	206.043	205.035	1.945	[M-H]-1	4.08461e+07	4.95381e+07	2.12191e+08	1.213	5.195	0.825	4.283	0.192	0.233	0.28	2.38	-0.28	2.1	-2.38	-2.1	0.569042	7.14668e-07	0.569042	4.76186e-06	7.14668e-07	4.76186e-06
4,5,5-Trihydroxy-1,3-cyclohexadiene-1-sulfonic acid	C6 H8 O6 S	0.65	208.004	206.997	0.521	[M-H]-1	8.0192e+08	8.3157e+07	1.19405e+08	0.104	0.149	9.643	1.436	6.716	0.696	-3.27	-2.75	3.27	0.52	2.75	-0.52	0.00403629	0.0363143	0.00403629	0.566771	0.0363143	0.566771
Benzyl succinate	C11 H12 O4	-0.83	208.073	209.081	0.453	[M+H]+1	1.22609e+07	682041	1.47162e+06	0.056	0.12	17.977	2.158	8.332	0.463	-4.17	-3.06	4.17	1.11	3.06	-1.11	0.00156104	0.0351093	0.00156104	0.337876	0.0351093	0.337876
Pro-Pro	C10 H16 N2 O3	-0.13	212.116	213.123	6.536	[M+H]+1	4.66752e+07	5.79287e+06	1.05393e+07	0.124	0.226	8.057	1.819	4.429	0.55	-3.01	-2.15	3.01	0.86	2.15	-0.86	0.00245476	0.0215298	0.00245476	0.582612	0.0215298	0.582612
ethyl 2-sulfooxyethyl carbonate	C5 H10 O7 S	1.37	214.015	213.008	1.443	[M-H]-1	3.77607e+07	5.30909e+06	9.52774e+06	0.141	0.252	7.112	1.795	3.963	0.557	-2.83	-1.99	2.83	0.84	1.99	-0.84	0.000433908	0.0195047	0.000433908	0.213655	0.0195047	0.213655
1-(beta-D-Ribofuranosyl)-1,2-dihydropyrimidine	C9 H14 N2 O4	-0.93	214.095	215.102	0.954	[M+H]+1	1.03847e+06	419891	9.44083e+06	0.404	9.091	2.473	22.484	0.11	0.044	-1.31	3.18	1.31	4.49	-3.18	-4.49	0.80759	0.00815284	0.80759	0.00207715	0.00815284	0.00207715
N-[5-(Carbamoylamino)-2-oxo-2,3-dihydro-1H-imidazol-4-yl]glycine	C6 H9 N5 O4	-1.14	215.065	216.072	6.168	[M+H]+1	2.04668e+06	1.58793e+06	2.50049e+07	0.776	12.217	1.289	15.747	0.082	0.064	-0.37	3.61	0.37	3.98	-3.61	-3.98	0.781546	0.0138267	0.781546	0.00321248	0.0138267	0.00321248
N-(4-Oxobutyl)-L-glutamine	C9 H16 N2 O4	-0.21	216.111	215.104	5.237	[M-H]-1	2.24487e+07	2.07515e+06	2.70823e+06	0.092	0.121	10.818	1.305	8.289	0.766	-3.44	-3.05	3.44	0.38	3.05	-0.38	0.00955744	0.00710776	0.00955744	0.989709	0.00710776	0.989709
Valylvaline	C10 H20 N2 O3	-0.44	216.147	217.155	7.108	[M+H]+1	3.32643e+07	4.2477e+06	9.21801e+06	0.128	0.277	7.831	2.17	3.609	0.461	-2.97	-1.85	2.97	1.12	1.85	-1.12	0.00759355	0.0400282	0.00759355	0.713774	0.0400282	0.713774
L-Alanyl-L-glutamine	C8 H15 N3 O4	1.1	217.106	218.113	4.756	[M+H]+1	549849	129372	200208	0.235	0.364	4.25	1.548	2.746	0.646	-2.09	-1.46	2.09	0.63	1.46	-0.63	0.00301545	0.00591815	0.00301545	0.948951	0.00591815	0.948951
Propionylcarnitine	C10 H19 N O4	-2.65	217.131	218.138	4.841	[M+H]+1	1.50919e+09	2.73884e+10	3.09127e+10	18.148	20.483	0.055	1.129	0.049	0.886	4.18	4.36	-4.18	0.17	-4.36	-0.17	0.000311817	0.000187777	0.000311817	0.969638	0.000187777	0.969638
Sulfosalicylic Acid	C7 H6 O6 S	-0.46	217.988	216.981	4.468	[M-H]-1	1.35053e+09	7.90594e+07	4.27336e+07	0.059	0.032	17.083	0.541	31.604	1.85	-4.09	-4.98	4.09	-0.89	4.98	0.89	0.032242	0.00693863	0.032242	0.751996	0.00693863	0.751996
2-Amino-7-(2-hydroxyethyl)-4-oxo-4,7-dihydro-1H-pyrrolo[2,3-d]pyrimidine-5-carbonitrile	C9 H9 N5 O2	-0.87	219.075	220.083	1.532	[M+H]+1	274242	173404	1.40344e+07	0.632	51.175	1.582	80.935	0.02	0.012	-0.66	5.68	0.66	6.34	-5.68	-6.34	0.70748	0.00643607	0.70748	0.00111742	0.00643607	0.00111742
3-Amino-N-[2-(2-hydroxyethoxy)ethyl]-2-methoxy-N-methylpropanamide	C9 H20 N2 O4	-17.57	220.138	221.146	4.843	[M+H]+1	992550	2.33585e+07	2.59848e+07	23.534	26.18	0.042	1.112	0.038	0.899	4.56	4.71	-4.56	0.15	-4.71	-0.15	5.9618e-06	3.08638e-06	5.9618e-06	0.936494	3.08638e-06	0.936494
3-(6-hydroxyindol-3-yl)lactic acid	C11 H11 N O4	-0.21	221.069	220.061	3.968	[M-H]-1	609743	239553	1.74032e+07	0.393	28.542	2.545	72.649	0.035	0.014	-1.35	4.84	1.35	6.18	-4.84	-6.18	0.542622	0.013123	0.542622	0.00127039	0.013123	0.00127039
N-Acetyl-b-D-glucosamine	C8 H15 N O6	-0.75	221.09	222.097	6.547	[M+H]+1	2.58278e+07	3.36706e+06	3.38693e+06	0.13	0.131	7.671	1.006	7.626	0.994	-2.94	-2.93	2.94	0.01	2.93	-0.01	0.0131358	0.0401701	0.0131358	0.854323	0.0401701	0.854323
2,3,4,6-Tetrahydroxy-N,N-dimethyl-5-oxohexanamide	C8 H15 N O6	0.92	221.09	334.076	5.677	[M-H+TFA]-1	734595	146957	160232	0.2	0.218	4.999	1.09	4.585	0.917	-2.32	-2.2	2.32	0.12	2.2	-0.12	0.0024219	0.0101934	0.0024219	0.789102	0.0101934	0.789102
2-[(2-Carboxyethyl)sulfanyl]succinic acid	C7 H10 O6 S	0.31	222.02	203.002	6.436	[M-H-H2O]-1	3.39739e+06	274066	321542	0.081	0.095	12.396	1.173	10.566	0.852	-3.63	-3.4	3.63	0.23	3.4	-0.23	0.0007812	0.00200311	0.0007812	0.903494	0.00200311	0.903494
cystathionine	C7 H14 N2 O4 S	-1.14	222.067	223.074	7.537	[M+H]+1	5.67491e+07	723607	2.78165e+06	0.013	0.049	78.425	3.844	20.401	0.26	-6.29	-4.35	6.29	1.94	4.35	-1.94	9.9697e-08	0.000268513	9.9697e-08	0.00160743	0.000268513	0.00160743
2-(Ethoxycarbonyl)-3-oxo-1-butanesulfonic acid	C7 H12 O6 S	0.14	224.035	223.028	6.479	[M-H]-1	8.18523e+07	4.7138e+06	6.92346e+06	0.058	0.085	17.364	1.469	11.822	0.681	-4.12	-3.56	4.12	0.55	3.56	-0.55	6.57628e-06	9.19993e-06	6.57628e-06	0.983737	9.19993e-06	0.983737
3-[(1E)-3-Oxo-1-propen-1-yl]phenyl hydrogen sulfate	C9 H8 O5 S	-1.23	228.009	229.016	0.451	[M+H]+1	1.5001e+07	33774.2	65402	0.002	0.004	444.156	1.936	229.366	0.516	-8.79	-7.84	8.79	0.95	7.84	-0.95	0.000537538	0.0142875	0.000537538	0.311343	0.0142875	0.311343
5-Hydroxy-1H-indol-6-yl hydrogen sulfate	C8 H7 N O5 S	0.12	229.005	227.997	0.659	[M-H]-1	5.65379e+09	6.70688e+08	4.2858e+08	0.119	0.076	8.43	0.639	13.192	1.565	-3.08	-3.72	3.08	-0.65	3.72	0.65	0.0150425	0.0100149	0.0150425	0.980265	0.0100149	0.980265
3-hydroxy-2-oxo-indoline-7-sulfonic acid	C8 H7 N O5 S	1.5	229.005	227.998	3.867	[M-H]-1	1.49284e+07	1.43923e+06	2.69398e+06	0.096	0.18	10.372	1.872	5.541	0.534	-3.37	-2.47	3.37	0.9	2.47	-0.9	0.0019792	0.0128676	0.0019792	0.670999	0.0128676	0.670999
N-[(4E)-4-(Carbamimidoylhydrazono)butanoyl]-N-methylglycine	C8 H15 N5 O3	-1.38	229.117	230.124	4.646	[M+H]+1	7.93037e+07	1.50354e+07	9.54507e+06	0.19	0.12	5.274	0.635	8.308	1.575	-2.4	-3.05	2.4	-0.66	3.05	0.66	0.0276019	0.00646994	0.0276019	0.77688	0.00646994	0.77688
Tetrahydro-3-furanylmethyl [(3-methyl-3-azetidinyl)oxy]acetate	C11 H19 N O4	-0.82	229.131	230.138	4.761	[M+H]+1	2.89304e+07	3.5448e+06	2.81561e+06	0.123	0.097	8.161	0.794	10.275	1.259	-3.03	-3.36	3.03	-0.33	3.36	0.33	0.0188317	0.00866267	0.0188317	0.929926	0.00866267	0.929926
4-(3-Oxopropyl)phenyl hydrogen sulfate	C9 H10 O5 S	0.2	230.025	229.018	0.46	[M-H]-1	2.33489e+07	9.76675e+06	8.16714e+06	0.418	0.35	2.391	0.836	2.859	1.196	-1.26	-1.52	1.26	-0.26	1.52	0.26	0.0193901	0.0229876	0.0193901	0.996366	0.0229876	0.996366
Leu-Val	C11 H22 N2 O3	-1.95	230.163	231.17	6.827	[M+H]+1	1.41914e+08	1.32937e+07	1.02975e+07	0.094	0.073	10.675	0.775	13.781	1.291	-3.42	-3.78	3.42	-0.37	3.78	0.37	0.0167636	0.00907687	0.0167636	0.955715	0.00907687	0.955715
Isoleucyl-valine	C11 H22 N2 O3	-0.7	230.163	231.17	6.827	[M+H]+1	2.56474e+06	515946	527733	0.201	0.206	4.971	1.023	4.86	0.978	-2.31	-2.28	2.31	0.03	2.28	-0.03	0.00945694	0.00837295	0.00945694	0.998246	0.00837295	0.998246
2-acetamidophenol sulfate	C8 H9 N O5 S	0.76	231.02	230.013	3.839	[M-H]-1	3.80608e+07	2.90745e+06	1.9077e+06	0.076	0.05	13.091	0.656	19.951	1.524	-3.71	-4.32	3.71	-0.61	4.32	0.61	5.59208e-05	2.69455e-05	5.59208e-05	0.932644	2.69455e-05	0.932644
(Z)-2-(3,4-Dihydroxyphenyl)vinyl hydrogen sulfate	C8 H8 O6 S	0.57	232.004	230.997	0.71	[M-H]-1	3.71948e+07	4.68007e+06	1.29365e+07	0.126	0.348	7.947	2.764	2.875	0.362	-2.99	-1.52	2.99	1.47	1.52	-1.47	0.00190064	0.0371336	0.00190064	0.368222	0.0371336	0.368222
N1-formyl-tryptophan	C12 H12 N2 O3	0.47	232.085	231.078	3.501	[M-H]-1	1.42834e+06	664902	1.42641e+07	0.466	9.986	2.148	21.453	0.1	0.047	-1.1	3.32	1.1	4.42	-3.32	-4.42	0.215622	0.010168	0.215622	0.00022725	0.010168	0.00022725
2-[[(2S)-3-hydroxypyrrolidine-2-carbonyl]amino]ethanesulfonic acid	C7 H14 N2 O5 S	0.57	238.062	237.055	4.068	[M-H]-1	888606	457255	2.08386e+07	0.515	23.451	1.943	45.573	0.043	0.022	-0.96	4.55	0.96	5.51	-4.55	-5.51	0.170428	9.60201e-07	0.170428	4.0154e-08	9.60201e-07	4.0154e-08
N'-[3-(4-Amino-1,2,5-oxadiazol-3-yl)-1,2,4-oxadiazol-5-yl]-N,N-dimethyl-1,2-ethanediamine	C8 H13 N7 O2	-1.17	239.113	240.12	4.854	[M+H]+1	6.10015e+07	6.97761e+08	7.92185e+08	11.438	12.986	0.087	1.135	0.077	0.881	3.52	3.7	-3.52	0.18	-3.7	-0.18	0.000444481	0.000331732	0.000444481	0.989944	0.000331732	0.989944
(2R)-2-(Sulfomethyl)hexanedioic acid	C7 H12 O7 S	0.66	240.031	239.023	6.975	[M-H]-1	2.36713e+07	1.09803e+06	1.18235e+06	0.046	0.05	21.558	1.077	20.02	0.929	-4.43	-4.32	4.43	0.11	4.32	-0.11	1.91712e-05	2.46241e-05	1.91712e-05	0.991518	2.46241e-05	0.991518
cropropamide	C13 H24 N2 O2	-1.33	240.183	241.191	2.767	[M+H]+1	888072	3.30279e+06	3.04668e+07	3.719	34.307	0.269	9.225	0.029	0.108	1.89	5.1	-1.89	3.21	-5.1	-3.21	0.339107	0.00174074	0.339107	0.0386329	0.00174074	0.0386329
2-[1-(4-Amino-2-oxo-1(2H)-pyrimidinyl)-2-oxoethoxy]-3-hydroxypropanal	C9 H11 N3 O5	-0.78	241.07	242.077	2.851	[M+H]+1	2.27196e+07	1.06484e+06	6.97875e+06	0.047	0.307	21.336	6.554	3.256	0.153	-4.42	-1.7	4.42	2.71	1.7	-2.71	9.02037e-06	0.0153875	9.02037e-06	0.00668337	0.0153875	0.00668337
Diethyl [(2E)-3-(dimethylamino)-2-propen-1-ylidene]malonate	C12 H19 N O4	-1.46	241.131	242.138	2.887	[M+H]+1	1.79507e+06	631268	9.17036e+06	0.352	5.109	2.844	14.527	0.196	0.069	-1.51	2.35	1.51	3.86	-2.35	-3.86	0.596812	0.00606839	0.596812	0.000707679	0.00606839	0.000707679
2-(Dihydroxymethylene)-3-phosphonosuccinic acid	C5 H7 O9 P	-3.4	241.982	286.98	1.054	[M+FA-H]-1	2.20162e+07	1.27535e+06	3.51449e+06	0.058	0.16	17.263	2.756	6.264	0.363	-4.11	-2.65	4.11	1.46	2.65	-1.46	0.0108797	0.0379147	0.0108797	0.823802	0.0379147	0.823802
4-[(1E)-3-Oxo-1-buten-1-yl]phenyl hydrogen sulfate	C10 H10 O5 S	-0.77	242.025	243.032	0.452	[M+H]+1	3.1818e+06	37747.5	73219.8	0.012	0.023	84.292	1.94	43.455	0.516	-6.4	-5.44	6.4	0.96	5.44	-0.96	0.000205412	0.00354951	0.000205412	0.408083	0.00354951	0.408083
gln-pro	C10 H17 N3 O4	-0.67	243.122	244.129	6.54	[M+H]+1	2.22489e+07	4.6513e+06	8.21583e+06	0.209	0.369	4.783	1.766	2.708	0.566	-2.26	-1.44	2.26	0.82	1.44	-0.82	0.0118921	0.024021	0.0118921	0.941008	0.024021	0.941008
2-Methyl-2-propanyl {(2E)-4-[(3-aminopropyl)amino]-2-buten-1-yl}carbamate	C12 H25 N3 O2	0.63	243.195	244.202	4.063	[M+H]+1	6.15704e+06	2.30245e+07	5.78929e+07	3.74	9.403	0.267	2.514	0.106	0.398	1.9	3.23	-1.9	1.33	-3.23	-1.33	0.0151402	0.000105623	0.0151402	0.0824375	0.000105623	0.0824375
2-Carbamoyl-5-sulfobenzoic acid	C8 H7 N O6 S	0.16	244.999	243.992	0.543	[M-H]-1	4.52535e+07	4.98612e+06	6.83483e+06	0.11	0.151	9.076	1.371	6.621	0.73	-3.18	-2.73	3.18	0.45	2.73	-0.45	0.00931735	0.00350712	0.00931735	0.89532	0.00350712	0.89532
ireneamide C	C9 H11 N O5 S	0.52	245.036	244.029	3.068	[M-H]-1	3.60969e+07	1.24258e+06	5.39722e+06	0.034	0.15	29.05	4.344	6.688	0.23	-4.86	-2.74	4.86	2.12	2.74	-2.12	0.000145348	0.00636144	0.000145348	0.218102	0.00636144	0.218102
2-Acetamido-5-methylphenyl hydrogen sulfate	C9 H11 N O5 S	0.86	245.036	244.028	0.68	[M-H]-1	3.37315e+06	187687	548931	0.056	0.163	17.972	2.925	6.145	0.342	-4.17	-2.62	4.17	1.55	2.62	-1.55	0.000496599	0.00133851	0.000496599	0.892975	0.00133851	0.892975
4-sulfooxycarbonylbenzoic acid	C8 H6 O7 S	-0.2	245.983	244.976	0.53	[M-H]-1	8.72091e+06	1.87812e+06	3.04205e+06	0.215	0.349	4.643	1.62	2.867	0.617	-2.22	-1.52	2.22	0.7	1.52	-0.7	0.00363701	0.00678206	0.00363701	0.956063	0.00678206	0.956063
2-[4-(Sulfooxy)phenyl]propanoic acid	C9 H10 O6 S	-0.78	246.02	245.012	3.429	[M-H]-1	8.62143e+08	4.77635e+06	4.57893e+07	0.006	0.053	180.502	9.587	18.828	0.104	-7.5	-4.23	7.5	3.26	4.23	-3.26	0.00817765	0.0290844	0.00817765	0.822354	0.0290844	0.822354
asp-ile	C10 H18 N2 O5	0.74	246.122	245.114	0.927	[M-H]-1	1.37366e+06	2.36224e+06	537633	1.72	0.391	0.582	0.228	2.555	4.394	0.78	-1.35	-0.78	-2.14	1.35	2.14	0.27357	0.0178021	0.27357	0.000556861	0.0178021	0.000556861
4-Methoxy-3-(sulfooxy)benzoic acid	C8 H8 O7 S	0.18	247.999	246.992	4.778	[M-H]-1	2.84637e+07	8.37302e+06	1.31454e+07	0.294	0.462	3.399	1.57	2.165	0.637	-1.77	-1.11	1.77	0.65	1.11	-0.65	0.0151685	0.0444846	0.0151685	0.862588	0.0444846	0.862588
CYCLO(-SER-TYR)	C12 H14 N2 O4	-0.44	250.095	251.103	1.478	[M+H]+1	1.99641e+07	3.52699e+06	2.91529e+06	0.177	0.146	5.66	0.827	6.848	1.21	-2.5	-2.78	2.5	-0.27	2.78	0.27	0.00163488	0.0141266	0.00163488	0.59119	0.0141266	0.59119
Propyl [2-(diaminomethylene)-1-(2-pyridinyl)hydrazino]acetate	C11 H17 N5 O2	-1.19	251.138	252.145	4.305	[M+H]+1	1.90199e+06	49162.2	134956	0.026	0.071	38.688	2.745	14.093	0.364	-5.27	-3.82	5.27	1.46	3.82	-1.46	0.00263333	0.00204901	0.00263333	0.992805	0.00204901	0.992805
(2S,4R)-4-hydroxy-2-methyl-3-sulfooxy-3,4-dihydro-2H-pyran-6-carboxylic acid	C7 H10 O8 S	0.65	254.01	253.003	2.589	[M-H]-1	7.55492e+06	779668	1.49628e+06	0.103	0.198	9.69	1.919	5.049	0.521	-3.28	-2.34	3.28	0.94	2.34	-0.94	0.00441308	0.0287751	0.00441308	0.660814	0.0287751	0.660814
Methyl (2E)-2-[(2R,3S,4R)-2,3,4,5-tetrahydroxypentylidene]hydrazinecarbodithioate	C7 H14 N2 O4 S2	1.39	254.04	253.033	0.863	[M-H]-1	2.49237e+06	189974	276190	0.076	0.111	13.12	1.454	9.024	0.688	-3.71	-3.17	3.71	0.54	3.17	-0.54	2.46258e-05	5.47006e-05	2.46258e-05	0.919869	5.47006e-05	0.919869
Acadesine	C9 H14 N4 O5	-0.61	258.096	259.104	2.849	[M+H]+1	9.86817e+07	4.76468e+06	3.0046e+07	0.048	0.304	20.711	6.306	3.284	0.159	-4.37	-1.72	4.37	2.66	1.72	-2.66	8.00999e-06	0.0111169	8.00999e-06	0.00814807	0.0111169	0.00814807
1-(4-Amino-4-carboxybutanoyl)-2-piperidinecarboxylic acid	C11 H18 N2 O5	0.79	258.122	257.115	4.387	[M-H]-1	178644	102836	1.77736e+06	0.576	9.949	1.737	17.283	0.101	0.058	-0.8	3.31	0.8	4.11	-3.31	-4.11	0.974888	0.0106359	0.974888	0.00668579	0.0106359	0.00668579
Bis(2-(dimethylamino)ethyl) maleate	C12 H22 N2 O4	-0.59	258.158	259.165	4.232	[M+H]+1	315904	5.52981e+06	2.46917e+06	17.505	7.816	0.057	0.447	0.128	2.24	4.13	2.97	-4.13	-1.16	-2.97	1.16	0.000837678	0.00157854	0.000837678	0.954916	0.00157854	0.954916
Glucosamine 6-phosphate	C6 H14 N O8 P	-0.32	259.046	260.053	4.886	[M+H]+1	2.10919e+06	481066	688604	0.228	0.326	4.384	1.431	3.063	0.699	-2.13	-1.61	2.13	0.52	1.61	-0.52	0.00090421	0.0143271	0.00090421	0.429884	0.0143271	0.429884
p-sulfooxyphenylpyruvic acid	C9 H8 O7 S	-0.1	259.999	258.992	0.438	[M-H]-1	7.35909e+06	1.46521e+06	2.38653e+06	0.199	0.324	5.023	1.629	3.084	0.614	-2.33	-1.62	2.33	0.7	1.62	-0.7	0.0132712	0.0285702	0.0132712	0.929452	0.0285702	0.929452
Maculosin	C14 H16 N2 O3	-0.12	260.116	259.109	2.786	[M-H]-1	748931	3.58563e+06	4.03907e+06	4.788	5.393	0.209	1.126	0.185	0.888	2.26	2.43	-2.26	0.17	-2.43	-0.17	0.0178987	0.0204662	0.0178987	0.997764	0.0204662	0.997764
Glu-ile	C11 H20 N2 O5	-1.01	260.137	261.144	6.534	[M+H]+1	1.98443e+08	2.09774e+07	1.03698e+07	0.106	0.052	9.46	0.494	19.137	2.023	-3.24	-4.26	3.24	-1.02	4.26	1.02	0.00244707	0.000483421	0.00244707	0.741956	0.000483421	0.741956
L-gamma-Glutamyl-L-leucine	C11 H20 N2 O5	-0.79	260.137	261.144	5.908	[M+H]+1	1.29416e+07	1.91812e+06	4.41763e+06	0.148	0.341	6.747	2.303	2.93	0.434	-2.75	-1.55	2.75	1.2	1.55	-1.2	0.000413161	0.0400951	0.000413161	0.112817	0.0400951	0.112817
gamma-Glu-Ile	C11 H20 N2 O5	0.34	260.137	261.145	3.532	[M+H]+1	2.2822e+06	283879	455694	0.124	0.2	8.039	1.605	5.008	0.623	-3.01	-2.32	3.01	0.68	2.32	-0.68	0.0030148	0.00402007	0.0030148	0.990514	0.00402007	0.990514
2-methoxyacetaminophen sulfate	C9 H11 N O6 S	0.31	261.031	260.023	0.486	[M-H]-1	2.52238e+07	3.1984e+06	3.22388e+06	0.127	0.128	7.886	1.008	7.824	0.992	-2.98	-2.97	2.98	0.01	2.97	-0.01	0.00340853	0.00396278	0.00340853	0.997388	0.00396278	0.997388
C4DC-carnitine	C11 H19 N O6	-1.21	261.121	262.128	7.357	[M+H]+1	9.95287e+09	4.81641e+09	2.8616e+07	0.484	0.003	2.066	0.006	347.8	168.3	-1.05	-8.38	1.05	-7.38	8.38	7.38	0.0370994	4.87586e-05	0.0370994	9.89849e-06	4.87586e-05	9.89849e-06
7-Mercaptoheptanoylthreonine	C11 H21 N O4 S	0.4	263.119	262.112	3.146	[M-H]-1	515382	1.02955e+06	2.1186e+07	1.998	41.107	0.501	20.578	0.024	0.049	1	5.36	-1	4.36	-5.36	-4.36	0.909136	0.000891458	0.909136	0.000360481	0.000891458	0.000360481
hydroxy-(2-methoxy-4-methylsulfanyl-phenyl)methanesulfonic acid	C9 H12 O5 S2	0.56	264.013	263.005	0.469	[M-H]-1	3.74616e+06	499434	837404	0.133	0.224	7.501	1.677	4.474	0.596	-2.91	-2.16	2.91	0.75	2.16	-0.75	0.00122089	0.0135327	0.00122089	0.523287	0.0135327	0.523287
3-Methoxy-4-Hydroxyphenylglycol Sulfate	C9 H12 O7 S	0.91	264.031	263.023	1.928	[M-H]-1	1.51941e+07	1.19202e+06	2.21104e+06	0.078	0.146	12.747	1.855	6.872	0.539	-3.67	-2.78	3.67	0.89	2.78	-0.89	0.00734955	0.0438485	0.00734955	0.67739	0.0438485	0.67739
3-Methoxy-4-hydroxyphenylethyleneglycol sulfate	C9 H12 O7 S	1.3	264.031	263.023	4.677	[M-H]-1	9.98838e+06	131531	440197	0.013	0.044	75.939	3.347	22.691	0.299	-6.25	-4.5	6.25	1.74	4.5	-1.74	0.000515178	0.0052215	0.000515178	0.550323	0.0052215	0.550323
N-Acetylcystathionine	C9 H16 N2 O5 S	-0.64	264.078	265.085	6.482	[M+H]+1	1.07391e+07	407557	915719	0.038	0.085	26.35	2.247	11.728	0.445	-4.72	-3.55	4.72	1.17	3.55	-1.17	7.39713e-06	3.26981e-05	7.39713e-06	0.739568	3.26981e-05	0.739568
N-Acetyl-S-(3-hydroxy-3-carboxy-n-propyl)cysteine	C9 H15 N O6 S	-0.07	265.062	264.055	6.311	[M-H]-1	3.16149e+07	1.25114e+06	1.88729e+06	0.04	0.06	25.269	1.508	16.751	0.663	-4.66	-4.07	4.66	0.59	4.07	-0.59	5.39872e-05	0.000690969	5.39872e-05	0.46987	0.000690969	0.46987
N,N-dimethyl-N'-(3-phenyl[1,2,4]triazolo[4,3-b]pyridazin-6-yl)iminoformamide	C14 H14 N6	-14.85	266.124	267.131	4.476	[M+H]+1	1.00997e+06	4.79148e+06	1.1936e+07	4.744	11.818	0.211	2.491	0.085	0.401	2.25	3.56	-2.25	1.32	-3.56	-1.32	0.0361045	0.000176463	0.0361045	0.0588785	0.000176463	0.0588785
N-(4-Methoxybenzyl)glutamine	C13 H18 N2 O4	-1.13	266.126	267.134	7.068	[M+H]+1	1.52682e+07	2.30684e+06	2.27432e+06	0.151	0.149	6.619	0.986	6.713	1.014	-2.73	-2.75	2.73	-0.02	2.75	0.02	0.010304	0.0115506	0.010304	0.99844	0.0115506	0.99844
Homocystine	C8 H16 N2 O4 S2	0.4	268.055	267.048	7.116	[M-H]-1	6.86106e+06	80917.7	85397.8	0.012	0.012	84.791	1.055	80.342	0.948	-6.41	-6.33	6.41	0.08	6.33	-0.08	8.86234e-10	1.52256e-09	8.86234e-10	0.912378	1.52256e-09	0.912378
N-[4-(N'-Hydroxycarbamimidoyl)-1H-pyrazol-3-yl]-4-methyl-1,2,3-thiadiazolidine-5-carboxamide	C8 H13 N7 O2 S	0.86	271.085	272.093	3.451	[M+H]+1	391793	404966	4.82689e+06	1.034	12.32	0.967	11.919	0.081	0.084	0.05	3.62	-0.05	3.58	-3.62	-3.58	0.907135	0.000580261	0.907135	0.000233539	0.000580261	0.000233539
2-Methoxy-4-[(1Z)-3-oxo-1-buten-1-yl]phenyl hydrogen sulfate	C11 H12 O6 S	0.09	272.035	271.028	0.456	[M-H]-1	8.02333e+06	944252	1.37417e+06	0.118	0.171	8.497	1.455	5.839	0.687	-3.09	-2.55	3.09	0.54	2.55	-0.54	0.0101062	0.0225156	0.0101062	0.924783	0.0225156	0.924783
2-Methoxy-4-[(1Z)-3-oxo-1-buten-1-yl]phenyl hydrogen sulfate	C11 H12 O6 S	2.04	272.036	271.029	4.854	[M-H]-1	3.83745e+06	35314.6	111002	0.009	0.029	108.665	3.143	34.571	0.318	-6.76	-5.11	6.76	1.65	5.11	-1.65	0.00114405	0.006011	0.00114405	0.732591	0.006011	0.732591
(1R,2R)-1-Hydroxy-N-(3-methoxybenzyl)-1-phenyl-2-propanaminium	C17 H22 N O2	-20.38	272.16	273.167	0.516	[M+H]+1	744959	3.00529e+06	2.035e+06	4.034	2.732	0.248	0.677	0.366	1.477	2.01	1.45	-2.01	-0.56	-1.45	0.56	0.00635207	0.00384347	0.00635207	0.971196	0.00384347	0.971196
Ferulic acid 4-sulfate	C10 H10 O7 S	0.52	274.015	273.008	4.392	[M-H]-1	4.2332e+06	43750.1	61694.2	0.01	0.015	96.759	1.41	68.616	0.709	-6.6	-6.1	6.6	0.5	6.1	-0.5	0.00199499	0.0113197	0.00199499	0.709339	0.0113197	0.709339
4-[(1Z)-3-Hydroxy-1-buten-1-yl]-2-methoxyphenyl hydrogen sulfate	C11 H14 O6 S	0.16	274.051	273.044	1.371	[M-H]-1	7.84393e+06	828108	599563	0.106	0.076	9.472	0.724	13.083	1.381	-3.24	-3.71	3.24	-0.47	3.71	0.47	0.00941607	0.00936344	0.00941607	0.999996	0.00936344	0.999996
N(2)-succinyl-L-arginine	C10 H18 N4 O5	0.68	274.128	275.135	6.755	[M+H]+1	1.37898e+07	6.15549e+06	3.34363e+06	0.446	0.242	2.24	0.543	4.124	1.841	-1.16	-2.04	1.16	-0.88	2.04	0.88	0.0393591	3.77476e-06	0.0393591	0.000924055	3.77476e-06	0.000924055
N-(2-Methoxyethyl)-N-[4-oxo-4-(propylamino)butanoyl]glycine	C12 H22 N2 O5	-1.73	274.152	275.16	5.735	[M+H]+1	219852	188416	4.38166e+06	0.857	19.93	1.167	23.255	0.05	0.043	-0.22	4.32	0.22	4.54	-4.32	-4.54	0.8688	0.00227493	0.8688	0.00074982	0.00227493	0.00074982
Propionylcarnitine-GLY-conjugate	C12 H22 N2 O5	-1.73	274.152	275.16	5.735	[M+H]+1	219852	188416	4.38166e+06	0.857	19.93	1.167	23.255	0.05	0.043	-0.22	4.32	0.22	4.54	-4.32	-4.54	0.8688	0.00227493	0.8688	0.00074982	0.00227493	0.00074982
2-[(Carboxymethyl)amino]-4-sulfobenzoic acid	C9 H9 N O7 S	0.7	275.01	274.003	4.864	[M-H]-1	1.30241e+08	101001	1.59392e+06	0.001	0.012	1289.51	15.781	81.711	0.063	-10.33	-6.35	10.33	3.98	6.35	-3.98	0.000574747	0.025981	0.000574747	0.211008	0.025981	0.211008
N-[(2S)-2-Hydroxypropanoyl]-L-tryptophan	C14 H16 N2 O4	-0.52	276.111	277.118	3.658	[M+H]+1	1.4131e+06	6.29197e+06	2.63678e+07	4.453	18.66	0.225	4.191	0.054	0.239	2.15	4.22	-2.15	2.07	-4.22	-2.07	0.00132827	3.0682e-06	0.00132827	0.0223309	3.0682e-06	0.0223309
alpha-Cehc	C16 H22 O4	1.03	278.152	279.159	3.477	[M+H]+1	1.07387e+07	4.2475e+06	3.71645e+06	0.396	0.346	2.528	0.875	2.89	1.143	-1.34	-1.53	1.34	-0.19	1.53	0.19	0.0158896	0.00967336	0.0158896	0.970764	0.00967336	0.970764
beta-Aspartylphenylalanine	C13 H16 N2 O5	-0.44	280.106	281.113	4.333	[M+H]+1	5.16524e+06	537416	219931	0.104	0.043	9.611	0.409	23.486	2.444	-3.26	-4.55	3.26	-1.29	4.55	1.29	0.0141777	0.00414575	0.0141777	0.838227	0.00414575	0.838227
alpha-Asp-Phe	C13 H16 N2 O5	-0.33	280.106	281.113	4.562	[M+H]+1	1.99796e+07	4.15267e+06	5.8991e+06	0.208	0.295	4.811	1.421	3.387	0.704	-2.27	-1.76	2.27	0.51	1.76	-0.51	0.039081	0.0241017	0.039081	0.969933	0.0241017	0.969933
Methyl (3S)-3-(beta-D-glucopyranosyloxy)butanoate	C11 H20 O8	0.25	280.116	279.109	1.538	[M-H]-1	916299	2.85449e+06	2.63966e+06	3.115	2.881	0.321	0.925	0.347	1.081	1.64	1.53	-1.64	-0.11	-1.53	0.11	0.0174812	0.0306267	0.0174812	0.960965	0.0306267	0.960965
tyr-val	C14 H20 N2 O4	0.04	280.142	281.15	2.885	[M+H]+1	4.0499e+07	2.43035e+06	3.08996e+06	0.06	0.076	16.664	1.271	13.107	0.787	-4.06	-3.71	4.06	0.35	3.71	-0.35	0.00147294	0.00961586	0.00147294	0.671613	0.00961586	0.671613
L-Valyl-L-tyrosine	C14 H20 N2 O4	0.58	280.142	279.135	4.864	[M-H]-1	8.10102e+06	596456	706530	0.074	0.087	13.582	1.185	11.466	0.844	-3.76	-3.52	3.76	0.24	3.52	-0.24	0.00471255	0.022173	0.00471255	0.753829	0.022173	0.753829
2-Hydroxy-6-methoxy-4-[(1E)-3-oxo-1-buten-1-yl]phenyl hydrogen sulfate	C11 H12 O7 S	-0.89	288.03	289.037	0.451	[M+H]+1	8.71154e+07	124576	132330	0.001	0.002	699.294	1.062	658.32	0.941	-9.45	-9.36	9.45	0.09	9.36	-0.09	0.000300038	0.00791259	0.000300038	0.313828	0.00791259	0.313828
4-[(1Z)-2-Hydroxy-3-oxo-1-buten-1-yl]-2-methoxyphenyl hydrogen sulfate	C11 H12 O7 S	-0.15	288.03	287.023	0.438	[M-H]-1	3.44828e+08	1.83421e+06	3.69416e+06	0.005	0.011	187.998	2.014	93.344	0.497	-7.55	-6.54	7.55	1.01	6.54	-1.01	0.000586221	0.0173561	0.000586221	0.288561	0.0173561	0.288561
Glycylglycyl-L-alanyl-2-methylalanine	C11 H20 N4 O5	-0.2	288.143	289.151	6.514	[M+H]+1	1.46563e+07	2.24496e+06	1.35749e+06	0.153	0.093	6.529	0.605	10.797	1.654	-2.71	-3.43	2.71	-0.73	3.43	0.73	0.0438653	0.00313313	0.0438653	0.444999	0.00313313	0.444999
4-Hydroxy-5-[3-(sulfooxy)phenyl]pentanoic acid	C11 H14 O7 S	0.38	290.046	289.039	4.348	[M-H]-1	3.65318e+06	80353.6	74136.3	0.022	0.02	45.464	0.923	49.277	1.084	-5.51	-5.62	5.51	-0.12	5.62	0.12	0.00926011	0.00553958	0.00926011	0.969543	0.00553958	0.969543
Butyl L-alpha-aspartyl-D-allothreoninate	C12 H22 N2 O6	-0.11	290.148	291.155	6.569	[M+H]+1	1.34858e+07	481678	667562	0.036	0.05	27.998	1.386	20.202	0.722	-4.81	-4.34	4.81	0.47	4.34	-0.47	0.000572056	0.000585424	0.000572056	0.999938	0.000585424	0.999938
Alpha-tocopheronic acid	C16 H22 O5	2.17	294.147	293.14	0.902	[M-H]-1	1.38793e+07	1.01092e+06	2.32448e+06	0.073	0.167	13.729	2.299	5.971	0.435	-3.78	-2.58	3.78	1.2	2.58	-1.2	0.0283678	0.0503453	0.0283678	0.892956	0.0503453	0.892956
1-{[2-Hydroxy-3-(2-oxo-1(2H)-pyridinyl)propyl]amino}-2-methyl-1-oxo-2-propanyl acetate	C14 H20 N2 O5	0.81	296.137	295.13	3.806	[M-H]-1	3.53214e+07	2.03943e+06	3.1455e+06	0.058	0.089	17.319	1.542	11.229	0.648	-4.11	-3.49	4.11	0.63	3.49	-0.63	0.000743469	0.00761512	0.000743469	0.547306	0.00761512	0.547306
ser-his-gly	C11 H17 N5 O5	-1.99	299.122	300.129	4.837	[M+H]+1	330217	5.71013e+06	5.85784e+06	17.292	17.739	0.058	1.026	0.056	0.975	4.11	4.15	-4.11	0.04	-4.15	-0.04	1.65034e-07	8.15452e-08	1.65034e-07	0.904152	8.15452e-08	0.904152
9-Hydroxyandrosta-1,4-diene-3,17-dione	C19 H24 O3	-0.24	300.172	301.18	0.724	[M+H]+1	8.77975e+06	1.06492e+06	2.28625e+06	0.121	0.26	8.245	2.147	3.84	0.466	-3.04	-1.94	3.04	1.1	1.94	-1.1	0.0113127	0.0394288	0.0113127	0.823186	0.0394288	0.823186
1-(4-Methoxyphenyl)-4-methyl-3-oxopentyl hydrogen sulfate	C13 H18 O6 S	0.01	302.082	301.075	0.48	[M-H]-1	1.44252e+06	424688	447641	0.294	0.31	3.397	1.054	3.222	0.949	-1.76	-1.69	1.76	0.08	1.69	-0.08	0.00556054	0.00847701	0.00556054	0.979407	0.00847701	0.979407
3-(6-methoxy-2-oxo-1,3-benzothiazol-3-yl)propane-1-sulfonic acid	C11 H13 N O5 S2	0.36	303.024	302.016	0.481	[M-H]-1	1.51464e+06	555070	401980	0.366	0.265	2.729	0.724	3.768	1.381	-1.45	-1.91	1.45	-0.47	1.91	0.47	0.00259636	0.00472873	0.00259636	0.959528	0.00472873	0.959528
Indole-3-acetyl-L-glutamine	C15 H17 N3 O4	0.01	303.122	302.115	4.055	[M-H]-1	1.12287e+09	1.11298e+08	2.71979e+08	0.099	0.242	10.089	2.444	4.129	0.409	-3.33	-2.05	3.33	1.29	2.05	-1.29	0.0100434	0.0384987	0.0100434	0.799618	0.0384987	0.799618
4-Hydroxy-5-[4-hydroxy-3-(sulfooxy)phenyl]pentanoic acid	C11 H14 O8 S	0.81	306.041	305.034	4.418	[M-H]-1	5.32426e+07	88176.2	120528	0.002	0.002	603.821	1.367	441.743	0.732	-9.24	-8.79	9.24	0.45	8.79	-0.45	0.00177408	0.0144164	0.00177408	0.608067	0.0144164	0.608067
4-[(4-Methoxybenzoyl)amino]benzenesulfonic acid	C14 H13 N O5 S	0.08	307.051	306.044	0.459	[M-H]-1	1.39627e+06	507447	428282	0.363	0.307	2.752	0.844	3.26	1.185	-1.46	-1.7	1.46	-0.24	1.7	0.24	0.00634832	0.0137936	0.00634832	0.931208	0.0137936	0.931208
3-[2-(3,5-Dihydroxyphenyl)ethyl]phenyl hydrogen sulfate	C14 H14 O6 S	-0.35	310.051	309.044	0.495	[M-H]-1	2.51876e+06	645466	1.0465e+06	0.256	0.415	3.902	1.621	2.407	0.617	-1.96	-1.27	1.96	0.7	1.27	-0.7	0.0039731	0.00678348	0.0039731	0.967372	0.00678348	0.967372
[5-({2-[(2-Methyl-4-oxo-3-pentanyl)amino]-2-oxoethyl}sulfanyl)-1H-tetrazol-1-yl]acetic acid	C11 H17 N5 O4 S	-3.64	315.099	316.106	4.836	[M+H]+1	1.45079e+06	2.6281e+07	2.42127e+07	18.115	16.689	0.055	0.921	0.06	1.085	4.18	4.06	-4.18	-0.12	-4.06	0.12	5.2194e-06	3.1926e-06	5.2194e-06	0.9639	3.1926e-06	0.9639
2-{[(4-Methyl-1,2,5-thiadiazol-3-yl)methyl]sulfanyl}-N-[(1,3,5-trimethyl-1H-pyrazol-4-yl)methyl]acetamide	C13 H19 N5 O S2	2.03	325.104	326.111	3.834	[M+H]+1	7.06758e+07	9.57603e+06	6.01849e+06	0.135	0.085	7.38	0.628	11.743	1.591	-2.88	-3.55	2.88	-0.67	3.55	0.67	0.00137342	0.00229933	0.00137342	0.97003	0.00229933	0.97003
2-(2-Hydroxypentyl)-8a-methoxy-4a-methyl-5-oxo-4a,5,6,7,8,8a-hexahydro-4H-chromene-3-carboxamide	C17 H27 N O5	-0.45	325.189	326.196	3.307	[M+H]+1	1.63672e+08	5.81079e+06	1.05195e+07	0.036	0.064	28.167	1.81	15.559	0.552	-4.82	-3.96	4.82	0.86	3.96	-0.86	0.000601742	0.00135775	0.000601742	0.926585	0.00135775	0.926585
1-O-vanilloyl-beta-D-glucose	C14 H18 O9	0.29	330.095	329.088	4.484	[M-H]-1	571551	4.24892e+06	1.16745e+07	7.434	20.426	0.135	2.748	0.049	0.364	2.89	4.35	-2.89	1.46	-4.35	-1.46	0.0314079	0.000144032	0.0314079	0.0558092	0.000144032	0.0558092
N-{2-[5-(Tetrahydro-2-furanyl)-1,2,4-oxadiazol-3-yl]ethyl}imidazo[2,1-b][1,3]thiazole-6-carboxamide	C14 H15 N5 O3 S	-3.96	333.088	334.096	0.446	[M+H]+1	374319	50125.8	55524.7	0.134	0.148	7.468	1.108	6.741	0.903	-2.9	-2.75	2.9	0.15	2.75	-0.15	0.00777162	0.0236648	0.00777162	0.861124	0.0236648	0.861124
Ciclacillin	C15 H23 N3 O4 S	0.8	341.141	342.148	3.637	[M+H]+1	3.15128e+06	579806	394177	0.184	0.125	5.435	0.68	7.995	1.471	-2.44	-3	2.44	-0.56	3	0.56	0.0364462	0.00994137	0.0364462	0.811772	0.00994137	0.811772
N-(2-Acetamidoethyl)-N-[(5-methyl-4-nitro-2-thienyl)carbonyl]alanine	C13 H17 N3 O6 S	-0.02	343.084	344.091	6.493	[M+H]+1	9.25452e+06	1.43331e+06	2.63456e+06	0.155	0.285	6.457	1.838	3.513	0.544	-2.69	-1.81	2.69	0.88	1.81	-0.88	0.00803745	0.0221142	0.00803745	0.88381	0.0221142	0.88381
5-(3-Furyl)-5-oxo-2-pentanyl beta-D-glucopyranosiduronic acid	C15 H20 O9	0.16	344.111	343.104	4.098	[M-H]-1	3.87334e+07	4.88083e+07	2.27494e+08	1.26	5.873	0.794	4.661	0.17	0.215	0.33	2.55	-0.33	2.22	-2.55	-2.22	0.950163	0.000743132	0.950163	0.00144735	0.000743132	0.00144735
6-decanoyloxy-3,4,5-trihydroxyoxane-2-carboxylic acid	C16 H28 O8	0.78	348.179	347.171	3.216	[M-H]-1	8.63384e+06	782623	1.35946e+06	0.091	0.157	11.032	1.737	6.351	0.576	-3.46	-2.67	3.46	0.8	2.67	-0.8	0.00542882	0.044862	0.00542882	0.585524	0.044862	0.585524
3,4-Dimethoxy-5-{[3-(tetrahydro-2-furanylmethoxy)propanoyl]amino}benzoic acid	C17 H23 N O7	0.18	353.148	354.155	4.492	[M+H]+1	3.01416e+07	515567	614785	0.017	0.02	58.463	1.192	49.028	0.839	-5.87	-5.62	5.87	0.25	5.62	-0.25	0.000109536	0.000110855	0.000109536	0.999982	0.000110855	0.999982
1,2,6-hexanetriol trithioglycolate	C12 H20 O6 S3	0.79	356.042	357.05	4.316	[M+H]+1	2.832e+07	1.91373e+06	2.93015e+06	0.068	0.103	14.798	1.531	9.665	0.653	-3.89	-3.27	3.89	0.61	3.27	-0.61	0.00633307	0.0131454	0.00633307	0.938883	0.0131454	0.938883
a-TLHQ-SULFATE	C16 H22 O7 S	-0.42	358.108	359.116	0.478	[M+H]+1	5.38796e+06	791981	1.63159e+06	0.147	0.303	6.803	2.06	3.302	0.485	-2.77	-1.72	2.77	1.04	1.72	-1.04	0.00580593	0.0375585	0.00580593	0.65809	0.0375585	0.65809
3-(Diisopropylamino)-2-hydroxy-3-oxopropyl N-{[(2-methyl-2-propanyl)oxy]carbonyl}-L-alaninate	C17 H32 N2 O6	-2.46	360.225	361.233	4.858	[M+H]+1	339933	2.77266e+06	6.42947e+06	8.157	18.914	0.123	2.319	0.053	0.431	3.03	4.24	-3.03	1.21	-4.24	-1.21	0.00354544	0.000199229	0.00354544	0.400811	0.000199229	0.400811
(2S)-1-[(Methylcarbamoyl)amino]-1-oxo-2-propanyl 3-(2,5,7-trimethylpyrazolo[1,5-a]pyrimidin-6-yl)propanoate	C17 H23 N5 O4	-0.22	361.175	362.182	3.868	[M+H]+1	2.46724e+07	5.93078e+06	9.12297e+06	0.24	0.37	4.16	1.538	2.704	0.65	-2.06	-1.44	2.06	0.62	1.44	-0.62	0.00421998	0.0214774	0.00421998	0.733154	0.0214774	0.733154
DHEA sulfate	C19 H28 O5 S	0.94	368.166	367.159	0.497	[M-H]-1	2.93784e+07	1.18871e+06	1.90461e+06	0.04	0.065	24.714	1.602	15.425	0.624	-4.63	-3.95	4.63	0.68	3.95	-0.68	0.0019616	0.00880227	0.0019616	0.773283	0.00880227	0.773283
3-Hydroxy-5-(phenyl)-valeric acid-O-glucuronide	C17 H22 O9	1.56	370.127	369.12	3.649	[M-H]-1	205451	992304	2.53752e+06	4.83	12.351	0.207	2.557	0.081	0.391	2.27	3.63	-2.27	1.35	-3.63	-1.35	0.0460926	8.37365e-05	0.0460926	0.0225108	8.37365e-05	0.0225108
Androsterone sulfate	C19 H30 O5 S	1.15	370.182	369.175	10.437	[M-H]-1	2.14595e+06	22021	57851	0.01	0.027	97.45	2.627	37.094	0.381	-6.61	-5.21	6.61	1.39	5.21	-1.39	0.011892	0.0172729	0.011892	0.983186	0.0172729	0.983186
2-alpha-Tocopheronic acid sulfate	C16 H24 O8 S	1.02	376.12	375.112	4.066	[M-H]-1	4.71105e+06	797330	959679	0.169	0.204	5.909	1.204	4.909	0.831	-2.56	-2.3	2.56	0.27	2.3	-0.27	0.00319625	0.014375	0.00319625	0.769868	0.014375	0.769868
16alpha-Hydroxydehydroepiandrosterone 3-sulfate (OH-DHEA sulfate)	C19 H28 O6 S	1.93	384.161	383.154	8.28	[M-H]-1	7.18831e+06	134541	452197	0.019	0.063	53.429	3.361	15.896	0.298	-5.74	-3.99	5.74	1.75	3.99	-1.75	0.00371918	0.0202306	0.00371918	0.715794	0.0202306	0.715794
16,17-Dihydroxyandrost-5-en-3-yl hydrogen sulfate	C19 H30 O6 S	0.91	386.177	385.169	0.69	[M-H]-1	3.12343e+08	1.55312e+07	1.06385e+07	0.05	0.034	20.111	0.685	29.36	1.46	-4.33	-4.88	4.33	-0.55	4.88	0.55	0.0238704	0.00723782	0.0238704	0.842652	0.00723782	0.842652
12-O-Î²-D-Glucopyranosyloxyjasmonic acid	C18 H28 O9	1.86	388.174	387.167	3.771	[M-H]-1	1.38668e+07	1.30558e+06	2.44993e+06	0.094	0.177	10.621	1.877	5.66	0.533	-3.41	-2.5	3.41	0.91	2.5	-0.91	0.00342764	0.0054624	0.00342764	0.975237	0.0054624	0.975237
(2S)-4-[(E)-2-{[(1S)-1-Carboxy-2-(3,4-dihydroxyphenyl)ethyl]amino}vinyl]-2,3-dihydro-2,6-pyridinedicarboxylic acid	C18 H18 N2 O8	1.38	390.107	389.1	4.146	[M-H]-1	3.18113e+07	110631	287832	0.003	0.009	287.543	2.602	110.52	0.384	-8.17	-6.79	8.17	1.38	6.79	-1.38	0.00500556	0.0349568	0.00500556	0.63811	0.0349568	0.63811
(6R)-4-({4-[(Cyclohexylacetyl)amino]cyclohexyl}carbonyl)-6-methyl-2-morpholinecarboxylic acid	C21 H34 N2 O5	0.35	394.247	395.254	1.069	[M+H]+1	4.95194e+07	2.40208e+06	3.00311e+06	0.049	0.061	20.615	1.25	16.489	0.8	-4.37	-4.04	4.37	0.32	4.04	-0.32	0.0111856	0.0172623	0.0111856	0.9774	0.0172623	0.9774
4-{(1E,3E,7E,11Z)-4,8-Dimethyl-11-[5-(2-methyl-1-propen-1-yl)-2-oxodihydro-3(2H)-furanylidene]-1,3,7-undecatrien-1-yl}-2(5H)-furanone	C25 H32 O4	-0.29	396.23	397.237	0.543	[M+H]+1	2.30707e+06	109486	255567	0.047	0.111	21.072	2.334	9.027	0.428	-4.4	-3.17	4.4	1.22	3.17	-1.22	0.00496389	0.00834732	0.00496389	0.968966	0.00834732	0.968966
Beraprost	C24 H30 O5	-0.36	398.209	399.216	0.531	[M+H]+1	2.36146e+06	82922.5	458625	0.035	0.194	28.478	5.531	5.149	0.181	-4.83	-2.36	4.83	2.47	2.36	-2.47	0.00193206	0.00524033	0.00193206	0.892368	0.00524033	0.892368
3-Hydroxy-5-(3',4'-dihydroxyphenyl)-valeric acid-O-glucuronide	C17 H22 O11	2.18	402.117	401.11	5.804	[M-H]-1	118167	73089	354572	0.619	3.001	1.617	4.851	0.333	0.206	-0.69	1.59	0.69	2.28	-1.59	-2.28	0.995807	0.0439549	0.995807	0.0368585	0.0439549	0.0368585
(2R)-2-Ethoxy-2-{(2S,3S)-2-[(1R)-1-hydroxy-3-methyl-2-buten-1-yl]-4-oxo-3-oxetanyl}ethyl beta-D-glucopyranoside	C18 H30 O10	1.45	406.184	405.177	4.863	[M-H]-1	9.96265e+07	1.20587e+07	1.29032e+07	0.121	0.13	8.262	1.07	7.721	0.935	-3.05	-2.95	3.05	0.1	2.95	-0.1	0.00168678	0.00404163	0.00168678	0.916408	0.00404163	0.916408
(3beta,5alpha,16alpha)-16-Hydroxy-20-oxopregnan-3-yl hydrogen sulfate	C21 H34 O6 S	1.66	414.208	413.201	9.433	[M-H]-1	1.49951e+07	438714	437488	0.029	0.029	34.18	0.997	34.275	1.003	-5.1	-5.1	5.1	0	5.1	0	0.00818567	0.0445128	0.00818567	0.702913	0.0445128	0.702913
2-[2-Oxo-9-(sulfooxy)-8,9-dihydro-2H-furo[2,3-h]chromen-8-yl]-2-propanyl 3-methyl-2-butenoate	C19 H20 O9 S	1.67	424.084	423.076	0.45	[M-H]-1	1.46007e+06	631096	505994	0.432	0.347	2.314	0.802	2.886	1.247	-1.21	-1.53	1.21	-0.32	1.53	0.32	0.0402574	0.0245779	0.0402574	0.968593	0.0245779	0.968593
1-(3-Furyl)-5-hydroxy-4b,7,7,10a,12a-pentamethyl-5,6,6a,10a,10b,11,12,12a-octahydro-1H-naphtho[2,1-f]isochromene-3,8(4bH,7H)-dione	C26 H32 O5	-0.56	424.225	425.232	0.54	[M+H]+1	1.50789e+06	92575.9	111170	0.061	0.074	16.288	1.201	13.564	0.833	-4.03	-3.76	4.03	0.26	3.76	-0.26	0.000439454	0.000562145	0.000439454	0.992921	0.000562145	0.992921
Methyl 4-(6-{(1R,2S,3R)-3-hydroxy-2-[(1-hydroxycyclopentyl)ethynyl]-5-oxocyclopentyl}hexyl)benzoate	C26 H34 O5	-0.2	426.241	427.248	0.507	[M+H]+1	4.08813e+06	130221	261531	0.032	0.064	31.394	2.008	15.632	0.498	-4.97	-3.97	4.97	1.01	3.97	-1.01	0.00363872	0.00348425	0.00363872	0.999783	0.00348425	0.999783
6-Isopropyl-9,12-dimethyl-14,16-dioxahexacyclo[16.3.1.0~4,12~.0~5,9~.0~13,21~.0~15,20~]docosa-1,5,7-triene-18,19,20,22-tetrol	C25 H34 O6	0.45	430.236	431.243	0.526	[M+H]+1	2.07327e+06	124489	319216	0.06	0.154	16.654	2.564	6.495	0.39	-4.06	-2.7	4.06	1.36	2.7	-1.36	0.00274155	0.0205642	0.00274155	0.626641	0.0205642	0.626641
1-O-[(2E,6E)-10,11-Dihydroxy-3,7,11-trimethyl-2,6-dodecadienoyl]-beta-D-glucopyranose	C21 H36 O9	1.75	432.237	431.229	4.385	[M-H]-1	1.81877e+06	74394.8	122385	0.041	0.067	24.448	1.645	14.861	0.608	-4.61	-3.89	4.61	0.72	3.89	-0.72	0.00816747	0.0433822	0.00816747	0.709994	0.0433822	0.709994
(11beta)-3-(Benzyloxy)-11-butoxyestra-1,3,5(10)-trien-17-one	C29 H36 O3	-0.08	432.266	433.274	0.547	[M+H]+1	3.00622e+06	89263.8	101279	0.03	0.034	33.678	1.135	29.682	0.881	-5.07	-4.89	5.07	0.18	4.89	-0.18	0.000821022	0.000873462	0.000821022	0.999556	0.000873462	0.999556
N-(13,13-Dimethyl-9-{2-[(2-methyl-2-propanyl)oxy]-2-oxoethyl}-11-oxo-3,6,12-trioxa-9-azatetradec-1-yl)glycine	C20 H38 N2 O8	-2.08	434.262	435.269	4.84	[M+H]+1	551423	4.18494e+08	6.86828e+08	758.935	1245.56	0.001	1.641	0.001	0.609	9.57	10.28	-9.57	0.71	-10.28	-0.71	1.39708e-07	5.70854e-08	1.39708e-07	0.847414	5.70854e-08	0.847414
3beta-(Phenylacetoxy)pregna-5-ene-20-one	C29 H38 O3	-0.37	434.282	435.289	0.546	[M+H]+1	5.12375e+06	126693	151939	0.025	0.03	40.442	1.199	33.722	0.834	-5.34	-5.08	5.34	0.26	5.08	-0.26	0.00271074	0.00125672	0.00271074	0.934655	0.00125672	0.934655
5-[(3alpha,5alpha,13alpha,14beta,17alpha)-3-Hydroxy-4,4,14-trimethylandrost-7-en-17-yl]-2-isopropylidene-3(2H)-furanone	C29 H42 O3	0.26	438.314	439.321	3.714	[M+H]+1	1.42399e+07	230112	189146	0.016	0.013	61.883	0.822	75.285	1.217	-5.95	-6.23	5.95	-0.28	6.23	0.28	0.00507483	0.00411531	0.00507483	0.994931	0.00411531	0.994931
7-[(6-Hydroxy-5,5,8a-trimethyl-2-methylenedecahydro-1-naphthalenyl)methoxy]-6,8-dimethoxy-2H-chromen-2-one	C26 H34 O6	0.11	442.236	443.243	0.54	[M+H]+1	2.95881e+06	80475.5	133011	0.027	0.045	36.767	1.653	22.245	0.605	-5.2	-4.48	5.2	0.72	4.48	-0.72	0.00234514	0.00339514	0.00234514	0.984407	0.00339514	0.984407
3,20-Dioxopregn-4-en-17-yl 4-methylbenzoate	C29 H36 O4	-0.61	448.261	449.268	0.547	[M+H]+1	5.49634e+06	157236	192912	0.029	0.035	34.956	1.227	28.491	0.815	-5.13	-4.83	5.13	0.3	4.83	-0.3	0.000497952	0.000609808	0.000497952	0.995213	0.000609808	0.995213
4-androstene-3beta,17beta-diol disulfate	C19 H30 O8 S2	0.96	450.139	224.062	0.705	[M-2H]-2	8.63721e+07	2.51429e+06	4.3066e+06	0.029	0.05	34.352	1.713	20.056	0.584	-5.1	-4.33	5.1	0.78	4.33	-0.78	0.00500885	0.0200549	0.00500885	0.796876	0.0200549	0.796876
(3beta,8xi,9xi,14xi,17beta)-Androst-5-ene-3,17-diyl bis(hydrogen sulfate)	C19 H30 O8 S2	1.44	450.139	224.062	1.463	[M-2H]-2	1.24442e+08	1.08679e+06	3.78222e+06	0.009	0.03	114.505	3.48	32.902	0.287	-6.84	-5.04	6.84	1.8	5.04	-1.8	0.00176248	0.00729639	0.00176248	0.794593	0.00729639	0.794593
(9xi,13xi)-15-Ethoxy-17-(3-furyl)-7-hydroxy-4,4,8-trimethylandrosta-1,14-diene-3,16-dione	C28 H36 O5	-0.53	452.256	453.264	0.552	[M+H]+1	2.35012e+06	106196	136990	0.045	0.058	22.13	1.29	17.155	0.775	-4.47	-4.1	4.47	0.37	4.1	-0.37	0.00446351	0.0121017	0.00446351	0.890273	0.0121017	0.890273
A-TLHQ-Glucuronide	C22 H30 O10	1.81	454.185	453.177	3.711	[M-H]-1	6.90112e+07	8.59175e+06	1.46371e+07	0.124	0.212	8.032	1.704	4.715	0.587	-3.01	-2.24	3.01	0.77	2.24	-0.77	0.00987559	0.0165647	0.00987559	0.968229	0.0165647	0.968229
(4alpha,5alpha,6beta,8alpha,9beta,13alpha,14beta,16beta)-6-Hydroxy-4,8,14-trimethyl-16,21-epoxy-18-norcholesta-1,17,24-triene-3,7,21-trione	C29 H38 O5	-0.26	466.272	467.279	0.543	[M+H]+1	2.51085e+07	168500	1.28514e+06	0.007	0.051	149.012	7.627	19.538	0.131	-7.22	-4.29	7.22	2.93	4.29	-2.93	0.0103221	0.0330995	0.0103221	0.845701	0.0330995	0.845701
(5S,6aR,7R,8R,10aS)-7,8-Dimethyl-3-oxo-7-(3-oxobutyl)-3,5,6,6a,7,8,9,10-octahydronaphtho[1,8a-c]furan-5-yl beta-D-glucopyranoside	C24 H36 O9	2.93	468.237	467.23	6.079	[M-H]-1	568713	51852.9	135581	0.091	0.238	10.968	2.615	4.195	0.382	-3.46	-2.07	3.46	1.39	2.07	-1.39	0.0111889	0.0411017	0.0111889	0.809385	0.0411017	0.809385
(2E,10E,12E,16Z,18E)-9-(Hydroxymethyl)-5,7,15-trimethyl-19-(3-methyl-6-oxo-3,6-dihydro-2H-pyran-2-yl)-8-oxo-2,10,12,16,18-nonadecapentaenal	C29 H40 O5	0.15	468.288	469.295	0.742	[M+H]+1	9.57074e+06	132535	386640	0.014	0.04	72.213	2.917	24.754	0.343	-6.17	-4.63	6.17	1.54	4.63	-1.54	0.00119397	0.0031596	0.00119397	0.897565	0.0031596	0.897565
Methyl (5-hydroxy-2-{[(6E,10Z,12S)-12-hydroxy-3,7,11,15-tetramethyl-13-oxo-1,6,10,14-hexadecatetraen-3-yl]oxy}phenyl)acetate	C29 H40 O6	-0.29	484.282	485.29	0.54	[M+H]+1	2.43576e+07	197515	1.27317e+06	0.008	0.052	123.32	6.446	19.131	0.155	-6.95	-4.26	6.95	2.69	4.26	-2.69	0.0128559	0.0402445	0.0128559	0.848825	0.0402445	0.848825
(6Z,9S,10S)-17-Carboxy-10-hydroxy-6-heptadecen-9-yl alpha-D-talopyranosiduronic acid	C24 H42 O10	1.88	490.279	489.271	4.371	[M-H]-1	9.14331e+06	497468	1.12985e+06	0.054	0.124	18.38	2.271	8.093	0.44	-4.2	-3.02	4.2	1.18	3.02	-1.18	0.00568891	0.0098914	0.00568891	0.96473	0.0098914	0.96473
{6-[(2-Amino-6-hydroxy-9H-purin-9-yl)methyl]-4-methoxy-5-methyl-3-pyridinyl}methyl beta-D-glucopyranosiduronic acid	C20 H24 N6 O9	0.7	492.161	493.168	3.997	[M+H]+1	2.33901e+06	339950	288929	0.145	0.124	6.88	0.85	8.095	1.177	-2.78	-3.02	2.78	-0.23	3.02	0.23	0.00556927	0.0200945	0.00556927	0.822741	0.0200945	0.822741
(3alpha,5alpha)-20-Oxopregnan-3-yl beta-D-glucopyranosiduronic acid	C27 H42 O8	2.34	494.289	493.282	3.593	[M-H]-1	4.25335e+06	221577	563168	0.052	0.132	19.196	2.542	7.553	0.393	-4.26	-2.92	4.26	1.35	2.92	-1.35	0.0271918	0.0936737	0.0271918	0.807545	0.0936737	0.807545
Methyl (1R,2S,3S,7S,9R)-3-(beta-D-glucopyranosyloxy)-13,13-dimethyl-11-oxo-4,16-dioxatetracyclo[7.7.1.0~2,7~.0~10,15~]heptadeca-5,10(15)-diene-6-carboxylate	C25 H34 O11	1.89	510.211	509.204	3.676	[M-H]-1	754296	78197.2	136454	0.104	0.181	9.646	1.745	5.528	0.573	-3.27	-2.47	3.27	0.8	2.47	-0.8	0.00526713	0.0118683	0.00526713	0.925449	0.0118683	0.925449
N~2~-{4-Oxo-4-[(1,5,9-trimethyl-11,14,15,16-tetraoxatetracyclo[10.3.1.0~4,13~.0~8,13~]hexadec-10-yl)oxy]butanoyl}glutamine	C24 H36 N2 O10	0.88	512.237	513.245	3.657	[M+H]+1	5.75849e+06	362498	742241	0.063	0.129	15.886	2.048	7.758	0.488	-3.99	-2.96	3.99	1.03	2.96	-1.03	0.00545326	0.017087	0.00545326	0.857211	0.017087	0.857211
glu-glu-thr-his	C20 H30 N6 O10	0.84	514.203	515.21	4.834	[M+H]+1	113133	1.2745e+07	1.41584e+07	112.655	125.149	0.009	1.111	0.008	0.9	6.82	6.97	-6.82	0.15	-6.97	-0.15	6.96736e-10	5.96262e-10	6.96736e-10	0.991906	5.96262e-10	0.991906
2-[(2E,5S,6R,8R)-8-Hydroxy-10-[(4-methoxybenzyl)oxy]-6-(methoxymethoxy)-5-methyl-2-decen-1-yl]-6-methoxybenzoic acid	C29 H40 O8	-0.14	516.272	517.28	0.539	[M+H]+1	5.05026e+06	118630	352109	0.023	0.07	42.572	2.968	14.343	0.337	-5.41	-3.84	5.41	1.57	3.84	-1.57	0.00414846	0.0073654	0.00414846	0.962464	0.0073654	0.962464
(1R,4R,5R,8S,9R,10R,11S,12S,13S,16S)-9,12-Dihydroxy-4,11,15-trimethyl-6,18-dioxo-3,7-dioxapentacyclo[8.8.0.0~1,5~.0~4,8~.0~11,16~]octadec-14-en-13-yl beta-D-glucopyranoside	C25 H34 O12	2.22	526.206	525.199	4.097	[M-H]-1	842257	196375	181848	0.233	0.216	4.289	0.926	4.632	1.08	-2.1	-2.21	2.1	-0.11	2.21	0.11	0.0110863	0.0129979	0.0110863	0.996959	0.0129979	0.996959
methyl (2S,3S,4S,5R,6R)-6-[[5,14-dihydroxy-10,13-dimethyl-17-(5-oxo-2H-furan-3-yl)-2,3,4,6,7,8,9,11,12,15,16,17-dodecahydro-1H-cyclopenta[a]phenanthren-3-yl]oxy]-3,4,5-trihydroxy-tetrahydropyran-2-carboxylate	C30 H44 O11	1.84	580.289	579.282	3.437	[M-H]-1	1.39406e+07	426072	360688	0.031	0.026	32.719	0.847	38.65	1.181	-5.03	-5.27	5.03	-0.24	5.27	0.24	0.0226977	0.0269732	0.0226977	0.996205	0.0269732	0.996205
(3beta,7beta,17beta)-3,17-Diacetoxyandrost-5-en-7-yl methyl beta-D-glucopyranosiduronate	C30 H44 O11	2.3	580.29	579.282	6.451	[M-H]-1	4.2746e+06	213491	309303	0.05	0.072	20.022	1.449	13.82	0.69	-4.32	-3.79	4.32	0.53	3.79	-0.53	0.0131233	0.0109086	0.0131233	0.995897	0.0109086	0.995897
(3beta,7beta,8xi,9xi,14xi)-3,7-Diacetoxyandrost-5-en-7-yl methyl beta-D-glucopyranosiduronate	C30 H44 O11	2.53	580.29	579.283	3.569	[M-H]-1	8.06629e+06	121837	180845	0.015	0.022	66.205	1.484	44.603	0.674	-6.05	-5.48	6.05	0.57	5.48	-0.57	0.0091993	0.0176243	0.0091993	0.950313	0.0176243	0.950313
11-Hydroxy-9-(hydroxymethyl)-2-(methoxycarbonyl)-2,6a,6b,12a-tetramethyl-9-(beta-D-xylopyranosyloxy)-1,3,4,5,6,6a,6b,7,8,8a,9,10,11,12,12a,12b,13,14b-octadecahydro-4a(2H)-picenecarboxylic acid	C35 H54 O11	2.82	650.368	649.361	3.626	[M-H]-1	2.78546e+07	137767	213877	0.005	0.008	202.187	1.552	130.236	0.644	-7.66	-7.02	7.66	0.63	7.02	-0.63	0.00575138	0.0101412	0.00575138	0.96293	0.0101412	0.96293
(4R,9beta,16alpha,17xi)-16,20,22,25-Tetrahydroxy-9,14-dimethyl-2,11-dioxo-4,9-cyclo-9,10-secocholesta-1(10),5-dien-1-yl D-glucopyranoside	C35 H54 O12	2.03	666.363	665.356	8.327	[M-H]-1	3.78901e+06	13839.2	42537.6	0.004	0.011	273.788	3.074	89.074	0.325	-8.1	-6.48	8.1	1.62	6.48	-1.62	0.0245313	0.0387118	0.0245313	0.973157	0.0387118	0.973157
(3beta,5beta)-3-{[2,6-Dideoxy-4-O-(beta-D-glucopyranosyl)-beta-D-ribo-hexopyranosyl]oxy}-14-hydroxycard-20(22)-enolide	C35 H54 O12	2.88	666.363	665.356	3.727	[M-H]-1	1.00493e+07	118655	145313	0.012	0.014	84.693	1.225	69.156	0.817	-6.4	-6.11	6.4	0.29	6.11	-0.29	0.00632575	0.00446853	0.00632575	0.986072	0.00446853	0.986072
(3beta,5alpha,6beta,22R,25S,26S)-17,24,25-Trihydroxy-6-methoxy-1-oxo-22,26-epoxy-3,5-cycloergostan-26-yl beta-D-glucopyranoside	C35 H56 O12	3.76	668.38	667.372	6.151	[M-H]-1	3.55117e+06	18158.7	49098.6	0.005	0.014	195.563	2.704	72.327	0.37	-7.61	-6.18	7.61	1.44	6.18	-1.44	0.0257384	0.0364421	0.0257384	0.98432	0.0364421	0.98432
(3beta,9xi)-3-{[6-Deoxy-2-O-(beta-D-glucopyranosyl)-alpha-L-mannopyranosyl]oxy}-14-hydroxycard-20(22)-enolide	C35 H54 O13	2.87	682.358	681.351	4.089	[M-H]-1	1.09038e+07	730503	981316	0.067	0.09	14.926	1.343	11.111	0.744	-3.9	-3.47	3.9	0.43	3.47	-0.43	0.00409698	0.00460427	0.00409698	0.998426	0.00460427	0.998426
(2alpha,3beta,5alpha,6beta,16xi,17xi,24S,25S)-2-(beta-D-Glucopyranosyloxy)-5,6,24-trihydroxyspirostan-3-yl acetate	C35 H56 O13	2.96	684.374	683.367	4.176	[M-H]-1	4.63499e+06	178529	210178	0.039	0.045	25.962	1.177	22.053	0.849	-4.7	-4.46	4.7	0.24	4.46	-0.24	0.00124716	0.00342551	0.00124716	0.890081	0.00342551	0.890081
Mycinamicin I	C37 H61 N O12	-3.21	711.417	710.41	5.027	[M-H]-1	63323.6	932535	2.88061e+06	14.727	45.49	0.068	3.089	0.022	0.324	3.88	5.51	-3.88	1.63	-5.51	-1.63	0.000321863	2.86212e-05	0.000321863	0.494488	2.86212e-05	0.494488
2-Butanone	C4 H8 O	0.74	72.0576	71.0503	6.132	[M-H]-1	1.19759e+06	2.3435e+06	9.25209e+06	1.957	7.726	0.511	3.948	0.129	0.253	0.97	2.95	-0.97	1.98	-2.95	-1.98	0.0206841	6.76834e-07	0.0206841	0.000238769	6.76834e-07	0.000238769
3-Pentanone	C5 H10 O	2.22	86.0734	85.0661	1.878	[M-H]-1	3.99032e+06	6.89241e+06	6.90025e+07	1.727	17.292	0.579	10.011	0.058	0.1	0.79	4.11	-0.79	3.32	-4.11	-3.32	0.616662	4.92853e-05	0.616662	0.000367333	4.92853e-05	0.000367333
3-oxovaleric acid	C5 H8 O3	1.23	116.047	115.04	6.135	[M-H]-1	1.51281e+07	2.02153e+07	6.96582e+07	1.336	4.605	0.748	3.446	0.217	0.29	0.42	2.2	-0.42	1.78	-2.2	-1.78	0.111989	4.00782e-06	0.111989	0.00030464	4.00782e-06	0.00030464
2-Methyl-3-oxovaleric acid	C6 H10 O3	2.09	130.063	129.056	1.884	[M-H]-1	1.81961e+07	2.40981e+07	2.00579e+08	1.324	11.023	0.755	8.323	0.091	0.12	0.41	3.46	-0.41	3.06	-3.46	-3.06	0.999899	0.00318424	0.999899	0.00309141	0.00318424	0.00309141
3-hydroxy-2-methylvaleric acid	C6 H12 O3	1.88	132.079	131.072	2.177	[M-H]-1	2.14607e+06	1.42434e+06	7.80089e+06	0.664	3.635	1.507	5.477	0.275	0.183	-0.59	1.86	0.59	2.45	-1.86	-2.45	0.789786	0.000670474	0.789786	0.00016223	0.000670474	0.00016223
CxHyNO metabolites increased in PA
	C4 H9 N O	1.66	87.0686	86.0613	4.764	[M-H]-1	99155.9	85332.2	4.12072e+06	0.861	41.558	1.162	48.29	0.024	0.021	-0.22	5.38	0.22	5.59	-5.38	-5.59	0.98772	5.57576e-05	0.98772	4.09497e-05	5.57576e-05	4.09497e-05
	C6 H9 N O	0.68	111.068	110.061	3.784	[M-H]-1	112347	102472	2.16191e+06	0.912	19.243	1.096	21.098	0.052	0.047	-0.13	4.27	0.13	4.4	-4.27	-4.4	0.754614	0.000122046	0.754614	0.00057257	0.000122046	0.00057257
	C6 H11 N O	1.62	113.084	158.082	3.6	[M+FA-H]-1	3.54067e+07	1.83845e+07	5.47374e+08	0.519	15.46	1.926	29.774	0.065	0.034	-0.95	3.95	0.95	4.9	-3.95	-4.9	0.139111	0.000296933	0.139111	4.9392e-06	0.000296933	4.9392e-06
	C6 H13 N O	1.55	115.1	114.093	3.62	[M-H]-1	283239	152717	6.75164e+06	0.539	23.837	1.855	44.21	0.042	0.023	-0.89	4.58	0.89	5.47	-4.58	-5.47	0.369539	7.92414e-05	0.369539	4.94071e-06	7.92414e-05	4.94071e-06
	C7 H11 N O	1.28	125.084	170.082	3.201	[M+FA-H]-1	1.32281e+07	1.29866e+07	9.37309e+08	0.982	70.858	1.019	72.175	0.014	0.014	-0.03	6.15	0.03	6.17	-6.15	-6.17	0.999773	4.05222e-07	0.999773	4.19755e-07	4.05222e-07	4.19755e-07
	C7 H13 N O	1.28	127.1	126.093	3.202	[M-H]-1	561475	350516	4.99189e+07	0.624	88.907	1.602	142.416	0.011	0.007	-0.68	6.47	0.68	7.15	-6.47	-7.15	0.948106	5.20139e-07	0.948106	3.03146e-07	5.20139e-07	3.03146e-07
