# Supplementary material for: Propionic Acidemia, Methylmalonic Acidemia, and Cobalamin C Deficiency: Comparison of Untargeted Metabolomic Profiles
Source: Metabolites. 2024 Aug 2;14(8):428. doi: 10.3390/metabo14080428 (PMC11356709; doi:10.3390/metabo14080428)
Supplement: Supplementary file 1 [file metabolites-14-00428-s001.zip › Tables S4-S6.xlsx]

## Sheet: PA
Table S4. The 25 most up/down-regulated features in PA (p < 0.001)
Calc. MW	m/z	Reference Ion	Log2 Fold Change: (PA) / (MMA)	Log2 Fold Change: (PA) / (CblC)	P-value: (PA) / (MMA)	P-value: (PA) / (CblC)
172.046	171.039	[M-H]-1	8.33	8.33	0.0003637	7.10017e-05
116.058	117.066	[M+H]+1	7.63	6.75	7.77211e-05	0.00037065
500.048	499.041	[M-H]-1	7.63	4.08	1.13358e-08	2.22608e-06
582.051	581.044	[M-H]-1	7.57	4.53	4.35786e-10	7.36846e-08
153.04	176.029	[M+Na]+1	7.48	7.04	5.38436e-05	4.40596e-05
133.996	176.03	[M+ACN+H]+1	7.44	8.76	5.35122e-05	3.33887e-06
175.022	176.029	[M+H]+1	7.37	7.05	5.47254e-05	3.76036e-05
127.1	126.093	[M-H]-1	7.15	6.47	3.03146e-07	5.20139e-07
664.055	663.048	[M-H]-1	7.03	5.3	5.44043e-11	1.31434e-09
418.045	417.037	[M-H]-1	6.96	4.03	4.23799e-09	5.03268e-06
746.058	745.051	[M-H]-1	6.82	5.98	3.46612e-13	3.65996e-12
230.984	229.976	[M-H]-1	6.8	6.56	0.000173747	0.0001052
184.978	229.976	[M+FA-H]-1	6.72	6.44	0.000200322	0.000122092
336.041	335.034	[M-H]-1	6.58	4.31	5.59043e-10	4.74614e-07
284.099	283.091	[M-H]-1	6.56	6.29	0.00015314	0.000302659
197.066	198.073	[M+H]+1	6.43	6.22	8.81251e-06	4.91958e-06
544.01	545.018	[M+H]+1	6.43	4.83	5.39986e-09	2.23754e-07
254.038	253.031	[M-H]-1	6.3	4.15	9.24618e-10	3.70094e-07
352.094	353.102	[M+H]+1	6.15	6.23	1.41955e-05	2.58084e-05
203.116	202.109	[M-H]-1	-6.54	-7.15	4.76634e-07	1.63014e-07
157.11	202.109	[M+FA-H]-1	-6.75	-7.36	4.87336e-07	1.69702e-07
296.05	295.043	[M-H]-1	-6.79	-5.01	8.0261e-10	1.18653e-07
110.047	262.128	[2M+ACN+H]+1	-7.16	-8.84	3.42807e-06	4.23397e-07
200.03	199.023	[M-H]-1	-7.55	-3.63	1.25914e-09	2.40242e-05
138.029	137.022	[M-H]-1	-7.71	-4.1	1.97824e-08	0.000194456

## Sheet: MMA
Table S5. The 25 most up/down-regulated features in MMA (p < 0.001)
Calc. MW	m/z	Reference Ion	Log2 Fold Change: (MMA) / (CblC)	Log2 Fold Change: (MMA) / (PA)	P-value: (MMA) / (CblC)	P-value: (MMA) / (PA)
258.035	257.028	[M-H]-1	10.37	10.51	1.95142e-05	1.52493e-05
152.045	151.038	[M-H]-1	10.14	10.3	6.76158e-05	4.34942e-05
288.965	287.958	[M-H]-1	8.05	7.88	1.33987e-08	4.5537e-09
257.03	256.023	[M-H]-1	7.41	7.88	0.000174119	4.43872e-05
503.986	502.979	[M-H]-1	7.32	7.43	9.92507e-06	3.45421e-06
114.029	113.022	[M-H]-1	7.06	7	9.15347e-06	8.94861e-06
170.056	169.048	[M-H]-1	6.56	6.63	3.68657e-05	2.63067e-05
301.999	303.006	[M+H]+1	6.37	6.35	0.000190227	1.77881e-05
315.977	316.984	[M+H]+1	-6.08	-6.07	8.57306e-08	1.61342e-07
385.07	386.077	[M+H]+1	-6.12	-5.63	2.11641e-05	0.000349308
332.985	333.992	[M+H]+1	-6.37	-6.83	0.000887446	0.000370043
354.017	353.01	[M-H]-1	-6.41	-5.83	2.05416e-08	9.94667e-08
303.067	304.074	[M+H]+1	-6.49	-5.81	9.90921e-06	9.36122e-05
781.07	804.059	[M+Na]+1	-6.6	-4.55	1.01847e-08	1.35925e-05
272.014	271.006	[M-H]-1	-6.67	-6.03	2.92032e-08	2.01158e-07
885.055	886.062	[M+H]+1	-6.8	-4.5	7.3206e-08	0.000116243
393.037	394.044	[M+H]+1	-6.93	-3.28	1.33256e-10	5.91342e-05
863.073	886.062	[M+Na]+1	-7.52	-5.38	6.3607e-09	1.27521e-06
639.046	640.053	[M+H]+1	-7.65	-3.96	4.03714e-10	1.43221e-05
622.019	640.053	[M+NH4]+1	-7.66	-5.72	1.63803e-09	5.5166e-07
376.01	394.044	[M+NH4]+1	-7.83	-2.65	2.55194e-10	0.0001652
576.038	640.053	[M+ACN+Na]+1	-7.83	-5.89	1.86587e-09	5.7843e-07
124.012	312.04	[2M+ACN+Na]+1	-8.06	-4.32	1.58668e-09	3.01017e-05
258.009	558.05	[2M+ACN+H]+1	-8.35	-5.26	4.60473e-08	1.74146e-05
310.038	311.045	[M+H]+1	-8.38	-4.62	2.33021e-09	0.000468104

## Sheet: cblC
Table S6. The 25 most up/down-regulated features in cblC (p < 0.001)
Calc. MW	m/z	Reference Ion	Log2 Fold Change: (CblC) / (PA)	Log2 Fold Change: (CblC) / (MMA)	P-value: (CblC) / (PA)	P-value: (CblC) / (MMA)
354.075	355.082	[M+H]+1	10.33	11.02	2.17505e-10	1.49745e-11
397.118	398.125	[M+H]+1	8.4	8.88	8.04014e-10	2.5459e-10
518.082	519.089	[M+H]+1	8.23	8.69	2.00788e-11	3.29581e-12
272.072	273.079	[M+H]+1	7.81	8.27	4.00218e-08	2.19992e-08
643.127	644.134	[M+H]+1	7.62	8.17	1.4469e-10	3.89966e-11
436.079	437.086	[M+H]+1	7.31	7.66	2.87253e-10	8.0169e-11
725.13	726.137	[M+H]+1	6.99	7.46	7.388e-10	1.81133e-10
231.147	232.154	[M+H]+1	-8.08	-6.06	1.15636e-08	8.70443e-07
1123.6	562.809	[M+2H]+2	-7.94	-6.19	4.69357e-07	5.15866e-06
668.172	669.179	[M+H]+1	-7.27	-6.86	5.26839e-08	2.4643e-07
868.524	891.513	[M+Na]+1	-8.91	-6.9	8.63051e-07	9.80028e-06
652.198	653.205	[M+H]+1	-7.4	-6.95	2.03586e-11	5.83191e-11
906.472	454.243	[M+2H]+2	-7.84	-7.16	8.52622e-11	3.29468e-10
196.013	197.021	[M+H]+1	-7.33	-7.25	3.44172e-07	4.20702e-07
890.506	891.513	[M+H]+1	-9.28	-7.27	4.80241e-07	5.15357e-06
771.352	772.359	[M+H]+1	-7.05	-7.39	6.41387e-11	1.42945e-10
255.087	256.094	[M+H]+1	-7.32	-7.41	1.36643e-06	1.45249e-06
538.247	539.254	[M+H]+1	-8	-7.47	1.82852e-10	3.15706e-10
689.349	690.356	[M+H]+1	-8.87	-8.45	2.61016e-09	9.34934e-09
570.195	571.202	[M+H]+1	-9.07	-8.68	2.13552e-09	5.39895e-09
554.221	555.228	[M+H]+1	-9.11	-9.35	7.06527e-10	8.99841e-10
472.218	473.226	[M+H]+1	-9.87	-9.42	4.79813e-09	7.43775e-09
434.262	435.269	[M+H]+1	-10.28	-9.57	5.70854e-08	1.39708e-07
651.393	674.382	[M+Na]+1	-11.17	-10.66	7.03637e-12	2.49074e-11
673.375	674.382	[M+H]+1	-11.33	-11.42	6.878e-09	5.83403e-09
